# Supplementary material for: Systematic large-scale assessment of the genetic architecture of left ventricular noncompaction reveals diverse etiologies
Source: Genet Med. 2021 Jan 26;23(5):856–64. doi: 10.1038/s41436-020-01049-x (PMC8105165; doi:10.1038/s41436-020-01049-x)
Supplement: Supplementary file 2 — Supplementary table 1 [file 41436_2020_1049_MOESM2_ESM.xlsx]

## Sheet: Table S1
Supplemental Table 1: List of genes and Ensembl transcripts analysed in this study (i.e. those analysed in ≥50% of the constituent cohorts). The number of LVNC probands sequenced for each gene in each cohort is shown, along with the total number of cases analysed for each gene in this meta-analysis.
Gene	Transcript	Florence	LMM	Van Waning et al	Richard et al	Miszalski-Jamka et al	Klaassen et al	Total LVNC cases
ABCC9	ENST00000261201	5	181	171	95	90		542
ACTC1	ENST00000290378	32	231	249	95	90	63	760
ACTN2	ENST00000366578	32	180	214	95	90		611
ANKRD1	ENST00000371697	32	114	206	95	90		537
BAG3	ENST00000369085	32	96	206	95	90		519
CALR3	ENST00000269881	32		212	95			339
CASQ2	ENST00000261448	32	145	73	95	90		435
CAV3	ENST00000343849	32	114	206	95	90		537
CRYAB	ENST00000526180	32	118	206		90		446
CSRP3	ENST00000533783	32	180	254	95	90		651
DES	ENST00000373960	32	180	239	95	90		636
DMD	ENST00000357033	32	40	90		90		252
DSC2	ENST00000280904	32	118	206	95	90		541
DSG2	ENST00000261590	32	118	206	95			451
DSP	ENST00000379802	32	118	206	95	90		541
DTNA	ENST00000348997	32	145	90	95	90		452
EMD	ENST00000369842	32	180	225	95	90		622
EYA4	ENST00000367895	32		67	95	90		284
FHL1	ENST00000370690	32		169	95			296
FKTN	ENST00000223528	32		51		90		173
GATAD1	ENST00000287957	32	96	67		90		285
GLA	ENST00000218516	32	140	226	95	90		583
HCN4	ENST00000261917	5		24	95	90		214
ILK	ENST00000299421	32	36	51		90		209
JPH2	ENST00000372980	32	36	206	95	90		459
JUP	ENST00000393930	32	118	206	95	90		541
KCNE1	ENST00000399289	32			95	90		217
KRAS	ENST00000311936	32			95	90		217
LAMA4	ENST00000424408	32	114	187		90		423
LAMP2	ENST00000200639	32	148	226	95	90		591
LDB3	ENST00000361373	32	224	248	95	90		689
LMNA	ENST00000368300	32	223	264	95	90		704
MIB1	ENST00000261537	5		149		90		244
MYBPC3	ENST00000545968	32	231	294	95	90	63	805
MYH6	ENST00000356287	32	118	206	95	90		541
MYH7	ENST00000355349	32	231	309	95	90	63	820
MYL2	ENST00000228841	32	140	259	95	90	63	679
MYL3	ENST00000395869	32	140	249	95	90	63	669
MYLK2	ENST00000375994	32	114	51	95	90		382
MYOZ2	ENST00000307128	32	118	218	95	90		553
MYPN	ENST00000358913	32	40	205	95	90		462
NEBL	ENST00000377122		93		95	90		278
NEXN	ENST00000334785	32	123	193	95	90		533
PDLIM3	ENST00000284770	32	36		95	90		253
PKP2	ENST00000070846	32	118	206	95	90		541
PLN	ENST00000357525	32	195	260	95	90		672
PRDM16	ENST00000270722	5	40	121	95	90	93	444
PRKAG2	ENST00000287878	32	142	198	95	90		557
PSEN1	ENST00000324501	27			95	90		212
PTPN11	ENST00000351677	32	40		95	90		257
RAF1	ENST00000251849	32	40		95	90		257
RBM20	ENST00000369519	32	123	206	95	90		546
RYR2	ENST00000366574	32	118	94	95	90		429
SCN5A	ENST00000333535	32	96	228	95	90		541
SDHA	ENST00000264932	32			95	90		217
SGCD	ENST00000337851	32	180	110	95	90		507
SOS1	ENST00000426016	32			95	90		217
TAZ	ENST00000299328	32	223	256	95	90		696
TBX20	ENST00000408931	32		62		90		184
TCAP	ENST00000309889	32	180	193	95	90		590
TGFB3	ENST00000238682	32			95	90		217
TMEM43	ENST00000306077	32	118	144	95	90		479
TMPO	ENST00000266732	32	53		95	90		270
TNNC1	ENST00000232975	32	123	250	95	90		590
TNNI3	ENST00000344887	32	152	267	95	90	63	699
TNNT2	ENST00000367318	32	179	282	95	90	63	741
TPM1	ENST00000403994	32	152	270	95	90	63	702
TTN	ENST00000589042	32	123	176	95	90		516
TTR	ENST00000237014	32	118	167	95	90		502
VCL	ENST00000211998	32	150	225	95	90		592

## Sheet: Table S2
Supplemental Table 2: List of all rare, protein-altering variants detected in the LVNC cases analysed in this meta-analysis for the genes in Table S1. Rarity is defined as a gnomAD exomes (v2.1) filtering allele frequency (overall and popmax) < 0.0001. The variant classes included are frameshift, nonsense and essential splice site (truncating), missense and inframe insertions/deletions (non-trunc…
Gene	CDS	Protein	VariantType	Cohort	Cases	gnomAD_FAF	gnomAD_FAF_popmax	Clinvar_entry	Clinvar_class	Clinvar_review_status	Clinvar_conditions
ABCC9	c.1603T>C	p.Tyr535His	Non-truncating - missense	LMM	1	1.26e-05	1.12e-05	N/A	N/A	N/A	N/A
ABCC9	c.1861A>G	p.Thr621Ala	Non-truncating - missense	Florence	1	0	-	N/A	N/A	N/A	N/A
ABCC9	c.1981C>T	p.Arg661Cys	Non-truncating - missense	Richard et al.	1	1.26e-05	1.69e-05	N/A	N/A	N/A	N/A
ABCC9	c.289C>T	p.Arg97Trp	Non-truncating - missense	LMM	1	1.32e-06	2.92e-06	N/A	N/A	N/A	N/A
ABCC9	c.3238C>A	p.Pro1080Thr	Non-truncating - missense	Van Waning et al.	1	-	-	N/A	N/A	N/A	N/A
ACTC1	c.1039A>G	p.Ile347Val	Non-truncating - missense	LMM	1	-	-	179882	Uncertain_significance	criteria_provided,_single_submitter	not_specified
ACTC1	c.1071G>T	p.Met357Ile	Non-truncating - missense	Florence	1	-	-	-	-	-	-
ACTC1	c.281A>G	p.Asn94Ser	Non-truncating - missense	Richard et al.	1	0	1e-06	217487	Likely_pathogenic	criteria_provided,_single_submitter	Familial_hypertrophic_cardiomyopathy_11
ACTC1	c.301G>A	p.Glu101Lys	Non-truncating - missense	Klaassen et al.	2	0	-	18331	Pathogenic/Likely_pathogenic	criteria_provided,_multiple_submitters,_no_conflicts	Cardiomyopathy|Hypertrophic_cardiomyopathy|Primary_familial_hypertrophic_cardiomyopathy|Familial_hypertrophic_cardiomyopathy_11|Atrial_septal_defect_5|Dilated_cardiomyopathy_1R|Left_ventricular_noncompaction_4|not_provided
ACTC1	c.301G>A	p.Glu101Lys	Non-truncating - missense	LMM	1	0	-	18331	Pathogenic/Likely_pathogenic	criteria_provided,_multiple_submitters,_no_conflicts	Cardiomyopathy|Hypertrophic_cardiomyopathy|Primary_familial_hypertrophic_cardiomyopathy|Familial_hypertrophic_cardiomyopathy_11|Atrial_septal_defect_5|Dilated_cardiomyopathy_1R|Left_ventricular_noncompaction_4|not_provided
ACTC1	c.329C>T	p.Ala110Val	Non-truncating - missense	Miszalski-Jamka et al.	1	-	-	-	-	-	-
ACTC1	c.622C>T	p.Arg208Cys	Non-truncating - missense	LMM	1	-	-	179863	Uncertain_significance	criteria_provided,_single_submitter	not_specified
ACTC1	c.623G>A	p.Arg208His	Non-truncating - missense	Miszalski-Jamka et al.	1	2.11e-05	3.89e-05	520473	Uncertain_significance	criteria_provided,_multiple_submitters,_no_conflicts	Familial_hypertrophic_cardiomyopathy_11|Atrial_septal_defect_5|Dilated_cardiomyopathy_1R|not_specified
ACTC1	c.623G>A	p.Arg208His	Non-truncating - missense	Richard et al.	1	2.11e-05	3.89e-05	520473	Uncertain_significance	criteria_provided,_multiple_submitters,_no_conflicts	Familial_hypertrophic_cardiomyopathy_11|Atrial_septal_defect_5|Dilated_cardiomyopathy_1R|not_specified
ACTC1	c.635G>A	p.Arg212His	Non-truncating - missense	LMM	1	-	-	45186	Uncertain_significance	criteria_provided,_single_submitter	not_specified
ACTC1	c.635G>A	p.Arg212His	Non-truncating - missense	Van Waning et al.	1	-	-	45186	Uncertain_significance	criteria_provided,_single_submitter	not_specified
ACTC1	c.670G>T	p.Asp224Tyr	Non-truncating - missense	Richard et al.	1	-	-	-	-	-	-
ACTC1	c.739G>A	p.Gly247Ser	Non-truncating - missense	LMM	1	-	-	180075	Uncertain_significance	criteria_provided,_single_submitter	not_specified
ACTC1	c.811A>G	p.Met271Val	Non-truncating - missense	Van Waning et al.	1	-	-	-	-	-	-
ACTC1	c.866T>C	p.Ile289Thr	Non-truncating - missense	LMM	1	-	-	177886	Likely_pathogenic	criteria_provided,_multiple_submitters,_no_conflicts	Primary_dilated_cardiomyopathy|Left_ventricular_noncompaction|not_provided
ACTN2	c.1411C>G	p.Leu471Val	Non-truncating - missense	LMM	1	-	-	N/A	N/A	N/A	N/A
ACTN2	c.2003C>G	p.Thr668Arg	Non-truncating - missense	LMM	1	2.98e-05	6.01e-05	N/A	N/A	N/A	N/A
ACTN2	c.2057T>A	p.Ile686Asn	Non-truncating - missense	Richard et al.	1	-	-	N/A	N/A	N/A	N/A
ACTN2	c.2569G>C	p.Asp857His	Non-truncating - missense	Van Waning et al.	1	9.58e-06	2.3e-05	N/A	N/A	N/A	N/A
ACTN2	c.586delG	p.Asp196fsX14	Truncating - frameshift	Van Waning et al.	1	-	-	-	-	-	-
ACTN2	c.574C>T	p.Arg192X	Truncating - nonsense	Florence	1	1.32e-06	1e-06	660714	Conflicting_interpretations_of_pathogenicity	criteria_provided,_conflicting_interpretations	Left_ventricular_noncompaction_cardiomyopathy|Primary_familial_hypertrophic_cardiomyopathy|Dilated_cardiomyopathy_1AA
ACTN2	c.574C>T	p.Arg192X	Truncating - nonsense	Van Waning et al.	1	1.32e-06	1e-06	660714	Conflicting_interpretations_of_pathogenicity	criteria_provided,_conflicting_interpretations	Left_ventricular_noncompaction_cardiomyopathy|Primary_familial_hypertrophic_cardiomyopathy|Dilated_cardiomyopathy_1AA
ACTN2	c.909G>A	p.Trp303X	Truncating - nonsense	Van Waning et al.	1	-	-	-	-	-	-
BAG3	c.137C>T	p.Thr46Ile	Non-truncating - missense	Miszalski-Jamka et al.	1	-	-	N/A	N/A	N/A	N/A
BAG3	c.1423G>A	p.Asp475Asn	Non-truncating - missense	Florence	1	1.57e-05	8.32e-05	N/A	N/A	N/A	N/A
CALR3	c.403G>A	p.Asp135Asn	Non-truncating - missense	Van Waning et al.	1	4.97e-05	8.9e-05	N/A	N/A	N/A	N/A
DES	c.1048C>T	p.Arg350Trp	Non-truncating - missense	LMM	1	9.57e-06	7.01e-06	N/A	N/A	N/A	N/A
DES	c.1078G>T	p.Ala360Ser	Non-truncating - missense	Miszalski-Jamka et al.	1	-	-	N/A	N/A	N/A	N/A
DES	c.1123C>T	p.Arg375Trp	Non-truncating - missense	Van Waning et al.	1	2.45e-05	3.89e-05	N/A	N/A	N/A	N/A
DES	c.1193T>C	p.Leu398Pro	Non-truncating - missense	Van Waning et al.	1	0	-	N/A	N/A	N/A	N/A
DES	c.1222C>G	p.Leu408Val	Non-truncating - missense	Van Waning et al.	1	-	-	N/A	N/A	N/A	N/A
DES	c.206T>C	p.Leu69Pro	Non-truncating - missense	Miszalski-Jamka et al.	1	1.73e-06	4.06e-06	N/A	N/A	N/A	N/A
DES	c.376G>T	p.Val126Leu	Non-truncating - missense	LMM	1	-	-	N/A	N/A	N/A	N/A
DMD	c.1248A>T	p.Glu416Asp	Non-truncating - missense	LMM	1	-	-	N/A	N/A	N/A	N/A
DMD	c.6433C>A	p.Leu2145Ile	Non-truncating - missense	Florence	1	0	-	N/A	N/A	N/A	N/A
DMD	c.7085C>A	p.Pro2362Gln	Non-truncating - missense	Miszalski-Jamka et al.	1	5.32e-05	9.07e-05	N/A	N/A	N/A	N/A
DSC2	c.1231A>G	p.Lys411Glu	Non-truncating - missense	Van Waning et al.	1	2.45e-05	4.12e-05	N/A	N/A	N/A	N/A
DSC2	c.1448A>T	p.Asn483Ile	Non-truncating - missense	Richard et al.	1	-	-	N/A	N/A	N/A	N/A
DSC2	c.2126G>C	p.Cys709Ser	Non-truncating - missense	Van Waning et al.	1	-	-	N/A	N/A	N/A	N/A
DSC2	c.2404C>A	p.His802Asn	Non-truncating - missense	Miszalski-Jamka et al.	1	-	-	N/A	N/A	N/A	N/A
DSC2	c.397G>A	p.Ala133Thr	Non-truncating - missense	Miszalski-Jamka et al.	1	4.22e-05	7.36e-05	N/A	N/A	N/A	N/A
DSC2	c.595C>T	p.Arg199Cys	Non-truncating - missense	Miszalski-Jamka et al.	1	4.72e-06	7.01e-06	N/A	N/A	N/A	N/A
DSC2	c.865C>T	p.Pro289Ser	Non-truncating - missense	Van Waning et al.	1	1.26e-05	2.86e-05	N/A	N/A	N/A	N/A
DSC2	c.631-2A>G	-	Truncating - essential splice site	LMM	1	4.73e-06	1.12e-05	N/A	N/A	N/A	N/A
DSG2	c.1173C>A	p.Ser391Arg	Non-truncating - missense	Richard et al.	1	-	-	N/A	N/A	N/A	N/A
DSG2	c.2140A>G	p.Met714Val	Non-truncating - missense	Van Waning et al.	1	-	-	N/A	N/A	N/A	N/A
DSG2	c.581C>T	p.Ser194Leu	Non-truncating - missense	LMM	1	1.27e-05	6.4e-05	N/A	N/A	N/A	N/A
DSP	c.5676_5678delGAA	p.Lys1892del	Non-truncating - inframe indel	Van Waning et al.	1	3.18e-06	2e-06	N/A	N/A	N/A	N/A
DSP	c.1138C>A	p.Gln380Lys	Non-truncating - missense	Van Waning et al.	1	-	-	N/A	N/A	N/A	N/A
DSP	c.1274G>A	p.Arg425Gln	Non-truncating - missense	LMM	1	9.58e-06	1.12e-05	N/A	N/A	N/A	N/A
DSP	c.1501G>A	p.Val501Ile	Non-truncating - missense	LMM	1	1.57e-05	2.6e-05	N/A	N/A	N/A	N/A
DSP	c.3121C>T	p.Leu1041Phe	Non-truncating - missense	Van Waning et al.	1	0	-	N/A	N/A	N/A	N/A
DSP	c.3956C>T	p.Thr1319Ile	Non-truncating - missense	LMM	1	4.73e-06	1.13e-05	N/A	N/A	N/A	N/A
DSP	c.4172A>G	p.Tyr1391Cys	Non-truncating - missense	LMM	1	-	-	N/A	N/A	N/A	N/A
DSP	c.4174C>T	p.Arg1392Trp	Non-truncating - missense	Miszalski-Jamka et al.	1	1.32e-06	1e-06	N/A	N/A	N/A	N/A
DSP	c.423G>T	p.Arg141Ser	Non-truncating - missense	Van Waning et al.	1	-	-	N/A	N/A	N/A	N/A
DSP	c.4288A>T	p.Ile1430Phe	Non-truncating - missense	LMM	1	-	-	N/A	N/A	N/A	N/A
DSP	c.4478A>C	p.Glu1493Ala	Non-truncating - missense	LMM	1	1.33e-06	2.95e-06	N/A	N/A	N/A	N/A
DSP	c.4915G>A	p.Val1639Met	Non-truncating - missense	Florence	1	1.79e-05	5.03e-05	N/A	N/A	N/A	N/A
DSP	c.535G>A	p.Gly179Ser	Non-truncating - missense	Florence	1	0	-	N/A	N/A	N/A	N/A
DSP	c.3084+1G>A	-	Truncating - essential splice site	Van Waning et al.	1	-	-	N/A	N/A	N/A	N/A
DSP	c.3035delA	p.Asp1012fs	Truncating - frameshift	Richard et al.	1	-	-	N/A	N/A	N/A	N/A
DSP	c.6687delA	p.Arg2229SerfsX32	Truncating - frameshift	Van Waning et al.	1	-	-	N/A	N/A	N/A	N/A
DSP	c.3507C>A	p.Tyr1169X	Truncating - nonsense	Florence	1	-	-	N/A	N/A	N/A	N/A
DTNA	c.1138G>A	p.Ala380Thr	Non-truncating - missense	Richard et al.	1	0	2e-06	N/A	N/A	N/A	N/A
DTNA	c.784C>T	p.His262Tyr	Non-truncating - missense	Florence	1	1.26e-05	2.6e-05	N/A	N/A	N/A	N/A
EMD	c.711C>G	p.Ile237Met	Non-truncating - missense	LMM	1	-	-	N/A	N/A	N/A	N/A
EYA4	c.1223G>A	p.Arg408His	Non-truncating - missense	Miszalski-Jamka et al.	1	1.57e-05	2.3e-05	N/A	N/A	N/A	N/A
FKTN	c.1112A>G	p.Tyr371Cys	Non-truncating - missense	Van Waning et al.	1	1.26e-05	2.13e-05	N/A	N/A	N/A	N/A
FKTN	c.1314_1315insCT	p.Ser439LeufsX29	Truncating - frameshift	Miszalski-Jamka et al.	1	-	-	N/A	N/A	N/A	N/A
HCN4	c.1123C>T	p.Arg375Cys	Non-truncating - missense	Richard et al.	1	0	-	571947	Uncertain_significance	criteria_provided,_single_submitter	Brugada_syndrome_8
HCN4	c.1231C>G	p.Leu411Val	Non-truncating - missense	Richard et al.	1	-	-	-	-	-	-
HCN4	c.1241C>G	p.Ala414Gly	Non-truncating - missense	Van Waning et al.	1	-	-	374861	Pathogenic	no_assertion_criteria_provided	Sick_sinus_syndrome_2,_autosomal_dominant
HCN4	c.1403C>T	p.Ala468Val	Non-truncating - missense	Richard et al.	1	0	1e-06	-	-	-	-
HCN4	c.1438G>T	p.Gly480Cys	Non-truncating - missense	Richard et al.	1	-	-	-	-	-	-
HCN4	c.1441T>C	p.Tyr481His	Non-truncating - missense	Van Waning et al.	1	-	-	374860	Uncertain_significance	criteria_provided,_single_submitter	Sick_sinus_syndrome_2,_autosomal_dominant|Brugada_syndrome_8
HCN4	c.1444G>A	p.Gly482Arg	Non-truncating - missense	Richard et al.	1	-	-	197253	Pathogenic/Likely_pathogenic	criteria_provided,_multiple_submitters,_no_conflicts	Brugada_syndrome_8|not_provided
HCN4	c.3229G>A	p.Gly1077Ser	Non-truncating - missense	Florence	1	8.32e-06	1.84e-05	N/A	N/A	N/A	N/A
JPH2	c.2001_2006dupGGTGGA	p.Val668_Glu669dup	Non-truncating - inframe indel	Van Waning et al.	1	0	0	N/A	N/A	N/A	N/A
JPH2	c.1894G>A	p.Glu632Lys	Non-truncating - missense	LMM	1	1.37e-06	3e-06	N/A	N/A	N/A	N/A
JUP	c.1909C>T	p.Arg637Cys	Non-truncating - missense	LMM	1	2.14e-05	5.08e-05	N/A	N/A	N/A	N/A
JUP	c.697C>T	p.Arg233Cys	Non-truncating - missense	Miszalski-Jamka et al.	1	1.42e-06	2e-06	N/A	N/A	N/A	N/A
LAMA4	c.3847_3849del	p.Thr1283del	Non-truncating - inframe indel	Van Waning et al.	1	-	-	N/A	N/A	N/A	N/A
LAMA4	c.191C>T	p.Ala64Val	Non-truncating - missense	Florence	1	1.84e-05	1.43e-05	N/A	N/A	N/A	N/A
LAMA4	c.2879C>T	p.Ser960Leu	Non-truncating - missense	Van Waning et al.	1	7.83e-06	2.93e-06	N/A	N/A	N/A	N/A
LAMA4	c.4147C>T	p.Arg1383Trp	Non-truncating - missense	LMM	1	1.26e-05	1.12e-05	N/A	N/A	N/A	N/A
LAMA4	c.4384G>A	p.Ala1462Thr	Non-truncating - missense	Miszalski-Jamka et al.	1	3.96e-05	8.81e-05	N/A	N/A	N/A	N/A
LAMA4	c.4487C>T	p.Ser1496Phe	Non-truncating - missense	Miszalski-Jamka et al.	1	-	-	N/A	N/A	N/A	N/A
LAMA4	c.4662_4663delAA	p.Arg1555GlufsX8	Truncating - frameshift	LMM	1	-	-	N/A	N/A	N/A	N/A
LAMA4	c.4433T>G	p.Leu1478X	Truncating - nonsense	Florence	1	-	-	N/A	N/A	N/A	N/A
LAMP2	c.966dup	p.Ala323CysfsX27	Truncating - frameshift	Van Waning et al.	1	-	-	N/A	N/A	N/A	N/A
LDB3	c.399_407delAGGCACCCC	p.Gly134_Pro136del	Non-truncating - inframe indel	Richard et al.	1	1.28e-05	2.6e-05	N/A	N/A	N/A	N/A
LDB3	c.10A>C	p.Ser4Arg	Non-truncating - missense	LMM	1	-	-	N/A	N/A	N/A	N/A
LDB3	c.1130C>A	p.Ala377Glu	Non-truncating - missense	Van Waning et al.	1	-	-	N/A	N/A	N/A	N/A
LDB3	c.1211G>A	p.Arg404Gln	Non-truncating - missense	Florence	1	1.34e-06	3e-06	N/A	N/A	N/A	N/A
LDB3	c.139G>A	p.Asp47Asn	Non-truncating - missense	LMM	1	3.17e-06	7.01e-06	N/A	N/A	N/A	N/A
LDB3	c.1471G>T	p.Val491Leu	Non-truncating - missense	LMM	1	-	-	N/A	N/A	N/A	N/A
LDB3	c.1823C>T	p.Pro608Leu	Non-truncating - missense	LMM	1	4.93e-05	6.01e-05	N/A	N/A	N/A	N/A
LDB3	c.2174T>A	p.Ile725Asn	Non-truncating - missense	Miszalski-Jamka et al.	1	1.79e-05	2.87e-05	N/A	N/A	N/A	N/A
LDB3	c.530C>T	p.Ala177Val	Non-truncating - missense	Miszalski-Jamka et al.	1	5.98e-05	8.22e-05	N/A	N/A	N/A	N/A
LDB3	c.608C>T	p.Ser203Leu	Non-truncating - missense	Richard et al.	1	9.63e-06	1.7e-05	N/A	N/A	N/A	N/A
LDB3	c.625G>C	p.Glu209Gln	Non-truncating - missense	Richard et al.	1	-	-	N/A	N/A	N/A	N/A
LDB3	c.668C>T	p.Ser223Leu	Non-truncating - missense	Richard et al.	1	1.64e-05	2.18e-05	N/A	N/A	N/A	N/A
LDB3	c.890G>A	p.Arg297Lys	Non-truncating - missense	Miszalski-Jamka et al.	2	1.32e-06	-	N/A	N/A	N/A	N/A
LDB3	c.98C>T	p.Thr33Ile	Non-truncating - missense	Van Waning et al.	1	-	-	N/A	N/A	N/A	N/A
LDB3	c.2008_2009dup	p.Gly671MetfsX33	Truncating - frameshift	Miszalski-Jamka et al.	1	-	-	N/A	N/A	N/A	N/A
LMNA	c.1748C>G	p.Ser583Trp	Non-truncating - missense	LMM	1	-	-	N/A	N/A	N/A	N/A
LMNA	c.215G>A	p.Arg72His	Non-truncating - missense	Van Waning et al.	1	1.41e-06	3.15e-06	N/A	N/A	N/A	N/A
LMNA	c.350A>G	p.Lys117Arg	Non-truncating - missense	LMM	1	3.22e-05	8.67e-05	N/A	N/A	N/A	N/A
LMNA	c.71C>T	p.Thr24Ile	Non-truncating - missense	Van Waning et al.	1	-	-	N/A	N/A	N/A	N/A
LMNA	c.739delG	p.Glu247AsnfsX233	Truncating - frameshift	Richard et al.	1	-	-	N/A	N/A	N/A	N/A
MIB1	c.1096_1097del	p.Leu366fs	Truncating - frameshift	Van Waning et al.	1	-	-	N/A	N/A	N/A	N/A
MIB1	c.2589_2590dupTG	p.Glu864fsX31	Truncating - frameshift	Van Waning et al.	1	-	-	N/A	N/A	N/A	N/A
MIB1	c.2701C>T	p.Arg901X	Truncating - nonsense	Van Waning et al.	1	9.57e-06	1.69e-05	N/A	N/A	N/A	N/A
MYBPC3	c.2441_2443delAGA	p.Lys814del	Non-truncating - inframe indel	Van Waning et al.	1	4.01e-05	2.6e-05	177700	Conflicting_interpretations_of_pathogenicity	criteria_provided,_conflicting_interpretations	Cardiomyopathy|Hypertrophic_cardiomyopathy|Primary_familial_hypertrophic_cardiomyopathy|Familial_hypertrophic_cardiomyopathy_4|not_specified|not_provided
MYBPC3	c.131G>A	p.Arg44His	Non-truncating - missense	Van Waning et al.	1	3.11e-05	3.65e-05	180984	Uncertain_significance	criteria_provided,_multiple_submitters,_no_conflicts	Hypertrophic_cardiomyopathy|not_provided
MYBPC3	c.13G>A	p.Gly5Arg	Non-truncating - missense	Klaassen et al.	1	-	-	-	-	-	-
MYBPC3	c.1484G>A	p.Arg495Gln	Non-truncating - missense	LMM	1	9.65e-06	1.69e-05	164113	Pathogenic/Likely_pathogenic	criteria_provided,_multiple_submitters,_no_conflicts	Hypertrophic_cardiomyopathy|Primary_familial_hypertrophic_cardiomyopathy|Familial_hypertrophic_cardiomyopathy_4|Left_ventricular_noncompaction_10|Cardiovascular_phenotype|MYBPC3-Related_Disorders|not_provided
MYBPC3	c.1484G>A	p.Arg495Gln	Non-truncating - missense	Van Waning et al.	1	9.65e-06	1.69e-05	164113	Pathogenic/Likely_pathogenic	criteria_provided,_multiple_submitters,_no_conflicts	Hypertrophic_cardiomyopathy|Primary_familial_hypertrophic_cardiomyopathy|Familial_hypertrophic_cardiomyopathy_4|Left_ventricular_noncompaction_10|Cardiovascular_phenotype|MYBPC3-Related_Disorders|not_provided
MYBPC3	c.1504C>T	p.Arg502Trp	Non-truncating - missense	LMM	2	2.13e-05	2.87e-05	42540	Conflicting_interpretations_of_pathogenicity	criteria_provided,_conflicting_interpretations	Hypertrophic_cardiomyopathy|Left_ventricular_noncompaction_cardiomyopathy|Primary_familial_hypertrophic_cardiomyopathy|Familial_hypertrophic_cardiomyopathy_4|Familial_hypertrophic_cardiomyopathy_1|not_specified|Cardiovascular_phenotype|MYBPC3-Related_Disorders|Dilated_Cardiomyopathy,_Dominant|not_provided
MYBPC3	c.1504C>T	p.Arg502Trp	Non-truncating - missense	Richard et al.	1	2.13e-05	2.87e-05	42540	Conflicting_interpretations_of_pathogenicity	criteria_provided,_conflicting_interpretations	Hypertrophic_cardiomyopathy|Left_ventricular_noncompaction_cardiomyopathy|Primary_familial_hypertrophic_cardiomyopathy|Familial_hypertrophic_cardiomyopathy_4|Familial_hypertrophic_cardiomyopathy_1|not_specified|Cardiovascular_phenotype|MYBPC3-Related_Disorders|Dilated_Cardiomyopathy,_Dominant|not_provided
MYBPC3	c.1591G>C	p.Gly531Arg	Non-truncating - missense	Miszalski-Jamka et al.	1	3.23e-06	7.14e-06	42550	Conflicting_interpretations_of_pathogenicity	criteria_provided,_conflicting_interpretations	Hypertrophic_cardiomyopathy|Wolff-Parkinson-White_syndrome|not_specified|not_provided
MYBPC3	c.1624G>C	p.Glu542Gln	Non-truncating - missense	LMM	1	3.45e-06	7.66e-06	8608	Pathogenic	criteria_provided,_multiple_submitters,_no_conflicts	Hypertrophic_cardiomyopathy|Primary_familial_hypertrophic_cardiomyopathy|Familial_dilated_cardiomyopathy|Familial_hypertrophic_cardiomyopathy_4|Familial_hypertrophic_cardiomyopathy_1|Left_ventricular_noncompaction_10|Cardiovascular_phenotype|not_provided
MYBPC3	c.1831G>A	p.Glu611Lys	Non-truncating - missense	Van Waning et al.	1	3.56e-06	1e-06	180955	Conflicting_interpretations_of_pathogenicity	criteria_provided,_conflicting_interpretations	Cardiomyopathy|Hypertrophic_cardiomyopathy|Familial_hypertrophic_cardiomyopathy_4|not_specified|Cardiovascular_phenotype
MYBPC3	c.2030C>T	p.Pro677Leu	Non-truncating - missense	Florence	1	-	-	188562	Uncertain_significance	criteria_provided,_multiple_submitters,_no_conflicts	Hypertrophic_cardiomyopathy
MYBPC3	c.2164G>A	p.Glu722Lys	Non-truncating - missense	Van Waning et al.	1	1.6e-05	2.63e-05	181125	Uncertain_significance	criteria_provided,_single_submitter	not_provided
MYBPC3	c.2320G>A	p.Ala774Thr	Non-truncating - missense	Richard et al.	1	2.19e-06	5.8e-06	42618	Uncertain_significance	criteria_provided,_multiple_submitters,_no_conflicts	Cardiomyopathy|Primary_familial_hypertrophic_cardiomyopathy|Familial_hypertrophic_cardiomyopathy_4|Left_ventricular_noncompaction_10|not_specified|not_provided
MYBPC3	c.2330C>T	p.Ala777Val	Non-truncating - missense	Van Waning et al.	1	0	-	451484	Uncertain_significance	criteria_provided,_single_submitter	not_provided
MYBPC3	c.2479C>A	p.Gln827Lys	Non-truncating - missense	Van Waning et al.	1	0	-	180971	Uncertain_significance	criteria_provided,_multiple_submitters,_no_conflicts	Cardiomyopathy|not_provided
MYBPC3	c.3425A>C	p.Gln1142Pro	Non-truncating - missense	Van Waning et al.	1	-	-	-	-	-	-
MYBPC3	c.3569G>A	p.Arg1190His	Non-truncating - missense	LMM	1	2.47e-05	5.22e-05	42722	Uncertain_significance	criteria_provided,_multiple_submitters,_no_conflicts	Hypertrophic_cardiomyopathy|not_specified|Cardiovascular_phenotype|not_provided
MYBPC3	c.3569G>A	p.Arg1190His	Non-truncating - missense	Miszalski-Jamka et al.	1	2.47e-05	5.22e-05	42722	Uncertain_significance	criteria_provided,_multiple_submitters,_no_conflicts	Hypertrophic_cardiomyopathy|not_specified|Cardiovascular_phenotype|not_provided
MYBPC3	c.3599T>C	p.Leu1200Pro	Non-truncating - missense	LMM	1	-	-	42725	Conflicting_interpretations_of_pathogenicity	criteria_provided,_conflicting_interpretations	Primary_dilated_cardiomyopathy|Cardiomyopathy|Familial_hypertrophic_cardiomyopathy_4|not_provided
MYBPC3	c.442G>A	p.Gly148Arg	Non-truncating - missense	Van Waning et al.	2	3.58e-05	8.99e-05	42752	Conflicting_interpretations_of_pathogenicity	criteria_provided,_conflicting_interpretations	Hypertrophic_cardiomyopathy|Primary_familial_hypertrophic_cardiomyopathy|Familial_hypertrophic_cardiomyopathy_4|not_specified|not_provided
MYBPC3	c.529C>T	p.Arg177Cys	Non-truncating - missense	Van Waning et al.	1	4.25e-05	7.89e-05	36613	Uncertain_significance	criteria_provided,_multiple_submitters,_no_conflicts	Hypertrophic_cardiomyopathy|Primary_familial_hypertrophic_cardiomyopathy|Familial_hypertrophic_cardiomyopathy_4|Left_ventricular_noncompaction_10|not_specified|Cardiovascular_phenotype|not_provided
MYBPC3	c.532G>A	p.Val178Met	Non-truncating - missense	Richard et al.	1	0	-	164149	Uncertain_significance	criteria_provided,_multiple_submitters,_no_conflicts	Hypertrophic_cardiomyopathy|not_specified
MYBPC3	c.772G>A	p.Glu258Lys	Non-truncating - missense	Van Waning et al.	1	4.87e-06	1.16e-05	42792	Pathogenic/Likely_pathogenic	criteria_provided,_multiple_submitters,_no_conflicts	Hypertrophic_cardiomyopathy|Primary_familial_hypertrophic_cardiomyopathy|Familial_hypertrophic_cardiomyopathy_4|Left_ventricular_noncompaction_10|Cardiovascular_phenotype|not_provided
MYBPC3	c.814C>T	p.Arg272Cys	Non-truncating - missense	Van Waning et al.	1	2.24e-05	4.4e-05	42794	Uncertain_significance	criteria_provided,_multiple_submitters,_no_conflicts	Hypertrophic_cardiomyopathy|Long_QT_syndrome|not_specified|not_provided
MYBPC3	c.3490+1G>A	-	Truncating - essential splice site	LMM	1	-	-	42715	Pathogenic	criteria_provided,_multiple_submitters,_no_conflicts	Hypertrophic_cardiomyopathy|Familial_hypertrophic_cardiomyopathy_4
MYBPC3	c.2373dupG	p.Trp792ValfsX41	Truncating - frameshift	Van Waning et al.	7	4.64e-06	1.14e-05	42619	Pathogenic	criteria_provided,_multiple_submitters,_no_conflicts	Hypertrophic_cardiomyopathy|Primary_familial_hypertrophic_cardiomyopathy|Familial_hypertrophic_cardiomyopathy_4|Familial_hypertrophic_cardiomyopathy_1|Cardiovascular_phenotype|not_provided
MYBPC3	c.240delA	p.Val81SerfsX15	Truncating - frameshift	Miszalski-Jamka et al.	1	-	-	-	-	-	-
MYBPC3	c.2864_2865delCT	p.Pro955ArgfsX95	Truncating - frameshift	Klaassen et al.	1	0	-	42663	Pathogenic/Likely_pathogenic	criteria_provided,_multiple_submitters,_no_conflicts	Hypertrophic_cardiomyopathy|Primary_familial_hypertrophic_cardiomyopathy|Familial_hypertrophic_cardiomyopathy_4|Left_ventricular_noncompaction_10|Cardiovascular_phenotype|not_provided
MYBPC3	c.3776delA	p.Gln1259ArgfsX72	Truncating - frameshift	LMM	1	1.34e-06	2.95e-06	164021	Pathogenic/Likely_pathogenic	criteria_provided,_multiple_submitters,_no_conflicts	Cardiomyopathy|Hypertrophic_cardiomyopathy|Left_ventricular_noncompaction|Familial_hypertrophic_cardiomyopathy_4|Cardiovascular_phenotype
MYBPC3	c.2827C>T	p.Arg943X	Truncating - nonsense	Van Waning et al.	4	3.23e-06	1.09e-05	37039	Pathogenic	criteria_provided,_multiple_submitters,_no_conflicts	Hypertrophic_cardiomyopathy|Familial_hypertrophic_cardiomyopathy_4|Cardiovascular_phenotype|not_provided
MYBPC3	c.932C>A	p.Ser311X	Truncating - nonsense	Van Waning et al.	2	-	-	36615	Pathogenic/Likely_pathogenic	criteria_provided,_multiple_submitters,_no_conflicts	Hypertrophic_cardiomyopathy|Primary_familial_hypertrophic_cardiomyopathy|Familial_hypertrophic_cardiomyopathy_4|not_provided
MYH6	c.1628A>G	p.Lys543Arg	Non-truncating - missense	Miszalski-Jamka et al.	1	2.11e-05	4.75e-05	N/A	N/A	N/A	N/A
MYH6	c.1702C>T	p.Arg568Cys	Non-truncating - missense	LMM	1	2.11e-05	7.51e-05	N/A	N/A	N/A	N/A
MYH6	c.2540C>T	p.Thr847Met	Non-truncating - missense	Florence	1	2.44e-05	5.38e-05	N/A	N/A	N/A	N/A
MYH6	c.2599A>G	p.Lys867Glu	Non-truncating - missense	LMM	1	-	-	N/A	N/A	N/A	N/A
MYH6	c.2827C>T	p.Arg943Cys	Non-truncating - missense	Van Waning et al.	1	2.11e-05	8.51e-05	N/A	N/A	N/A	N/A
MYH6	c.3009G>C	p.Glu1003Asp	Non-truncating - missense	Miszalski-Jamka et al.	1	-	-	N/A	N/A	N/A	N/A
MYH6	c.3758C>T	p.Thr1253Met	Non-truncating - missense	LMM	1	1.26e-05	1.12e-05	N/A	N/A	N/A	N/A
MYH6	c.4300G>A	p.Val1434Ile	Non-truncating - missense	LMM	1	1.26e-05	1.12e-05	N/A	N/A	N/A	N/A
MYH6	c.4430G>A	p.Arg1477His	Non-truncating - missense	LMM	1	4.72e-06	2.13e-05	N/A	N/A	N/A	N/A
MYH6	c.4828C>T	p.Arg1610Cys	Non-truncating - missense	Richard et al.	1	1.57e-05	1.69e-05	N/A	N/A	N/A	N/A
MYH6	c.4850A>C	p.Lys1617Thr	Non-truncating - missense	Miszalski-Jamka et al.	1	1.32e-06	2.92e-06	N/A	N/A	N/A	N/A
MYH6	c.5026G>A	p.Val1676Met	Non-truncating - missense	Van Waning et al.	1	7.82e-06	2.13e-05	N/A	N/A	N/A	N/A
MYH6	c.50G>T	p.Arg17Leu	Non-truncating - missense	Richard et al.	1	-	-	N/A	N/A	N/A	N/A
MYH6	c.5278G>A	p.Ala1760Thr	Non-truncating - missense	Florence	1	4.72e-06	7.01e-06	N/A	N/A	N/A	N/A
MYH6	c.5700G>C	p.Lys1900Asn	Non-truncating - missense	LMM	1	-	-	N/A	N/A	N/A	N/A
MYH6	c.1793dupA	p.Asn598fs	Truncating - frameshift	Richard et al.	1	1.32e-06	3e-06	N/A	N/A	N/A	N/A
MYH7	c.1245_1247dup	p.Gln415_Asn416insLys	Non-truncating - inframe indel	Van Waning et al.	1	-	-	-	-	-	-
MYH7	c.1505_1516del	p.Lys502_Gly505del	Non-truncating - inframe indel	LMM	1	-	-	179379	Uncertain_significance	criteria_provided,_single_submitter	not_specified
MYH7	c.3880_3882delAAG	p.Lys1294del	Non-truncating - inframe indel	LMM	1	-	-	505287	Uncertain_significance	criteria_provided,_single_submitter	not_specified
MYH7	c.4048_4050del	p.Glu1350del	Non-truncating - inframe indel	Van Waning et al.	1	-	-	-	-	-	-
MYH7	c.715_717delGAC	p.Asp239del	Non-truncating - inframe indel	Klaassen et al.	1	-	-	-	-	-	-
MYH7	c.715_717delGAC	p.Asp239del	Non-truncating - inframe indel	Van Waning et al.	1	-	-	-	-	-	-
MYH7	c.1106G>A	p.Arg369Gln	Non-truncating - missense	LMM	4	-	-	42822	Likely_pathogenic	reviewed_by_expert_panel	Primary_dilated_cardiomyopathy|Hypertrophic_cardiomyopathy|Left_ventricular_noncompaction|Dilated_cardiomyopathy_1S|Cardiovascular_phenotype|not_provided
MYH7	c.1106G>A	p.Arg369Gln	Non-truncating - missense	Van Waning et al.	1	-	-	42822	Likely_pathogenic	reviewed_by_expert_panel	Primary_dilated_cardiomyopathy|Hypertrophic_cardiomyopathy|Left_ventricular_noncompaction|Dilated_cardiomyopathy_1S|Cardiovascular_phenotype|not_provided
MYH7	c.1106G>C	p.Arg369Pro	Non-truncating - missense	LMM	1	-	-	164379	Uncertain_significance	criteria_provided,_single_submitter	Cardiomyopathy|not_specified
MYH7	c.115G>A	p.Val39Met	Non-truncating - missense	Miszalski-Jamka et al.	1	2.74e-05	1.08e-05	42827	Conflicting_interpretations_of_pathogenicity	criteria_provided,_conflicting_interpretations	Hypertrophic_cardiomyopathy|Primary_familial_hypertrophic_cardiomyopathy|not_specified
MYH7	c.1180G>A	p.Asp394Asn	Non-truncating - missense	LMM	2	-	-	42828	Uncertain_significance	criteria_provided,_multiple_submitters,_no_conflicts	Cardiomyopathy|Hypertrophic_cardiomyopathy|not_specified
MYH7	c.1208G>C	p.Arg403Pro	Non-truncating - missense	Van Waning et al.	1	-	-	652367	Uncertain_significance	criteria_provided,_single_submitter	Hypertrophic_cardiomyopathy
MYH7	c.1325G>A	p.Arg442His	Non-truncating - missense	Van Waning et al.	1	3.17e-06	7.01e-06	181342	Pathogenic/Likely_pathogenic	criteria_provided,_multiple_submitters,_no_conflicts	not_provided
MYH7	c.1573G>A	p.Glu525Lys	Non-truncating - missense	LMM	1	-	-	132925	Pathogenic	criteria_provided,_multiple_submitters,_no_conflicts	Primary_dilated_cardiomyopathy|Hypertrophic_cardiomyopathy|Left_ventricular_noncompaction_cardiomyopathy|Left_ventricular_noncompaction|Familial_cardiomyopathy|Dilated_cardiomyopathy_1S|not_provided
MYH7	c.1612T>C	p.Cys538Arg	Non-truncating - missense	LMM	1	-	-	42855	Uncertain_significance	criteria_provided,_single_submitter	not_specified
MYH7	c.1633G>A	p.Asp545Asn	Non-truncating - missense	Van Waning et al.	4	1.32e-06	2.92e-06	264607	Conflicting_interpretations_of_pathogenicity	criteria_provided,_conflicting_interpretations	Hypertrophic_cardiomyopathy|Cardiovascular_phenotype
MYH7	c.167G>C	p.Gly56Ala	Non-truncating - missense	LMM	1	-	-	179443	Uncertain_significance	criteria_provided,_single_submitter	not_specified
MYH7	c.1798C>T	p.Pro600Ser	Non-truncating - missense	LMM	1	-	-	42867	Likely_pathogenic	criteria_provided,_single_submitter	Primary_dilated_cardiomyopathy
MYH7	c.1915A>G	p.Lys639Glu	Non-truncating - missense	Van Waning et al.	1	-	-	-	-	-	-
MYH7	c.208A>T	p.Thr70Ser	Non-truncating - missense	LMM	1	1.32e-06	2.92e-06	42877	Uncertain_significance	criteria_provided,_single_submitter	not_specified
MYH7	c.2123G>C	p.Gly708Ala	Non-truncating - missense	LMM	1	-	-	42882	Likely_pathogenic	criteria_provided,_multiple_submitters,_no_conflicts	Hypertrophic_cardiomyopathy|not_provided
MYH7	c.2330G>A	p.Arg777Lys	Non-truncating - missense	Florence	1	-	-	-	-	-	-
MYH7	c.2384T>C	p.Val795Ala	Non-truncating - missense	Van Waning et al.	1	-	-	-	-	-	-
MYH7	c.2419C>G	p.Arg807Gly	Non-truncating - missense	Richard et al.	1	-	-	-	-	-	-
MYH7	c.2453T>A	p.Ile818Asn	Non-truncating - missense	Van Waning et al.	2	-	-	-	-	-	-
MYH7	c.266A>G	p.Asp89Gly	Non-truncating - missense	Van Waning et al.	1	-	-	-	-	-	-
MYH7	c.2678C>T	p.Ala893Val	Non-truncating - missense	Van Waning et al.	1	-	-	177763	Likely_pathogenic	reviewed_by_expert_panel	Primary_dilated_cardiomyopathy|Hypertrophic_cardiomyopathy|not_specified
MYH7	c.2704G>A	p.Glu902Lys	Non-truncating - missense	LMM	1	-	-	228905	Uncertain_significance	criteria_provided,_single_submitter	not_specified
MYH7	c.2704G>A	p.Glu902Lys	Non-truncating - missense	Van Waning et al.	1	-	-	228905	Uncertain_significance	criteria_provided,_single_submitter	not_specified
MYH7	c.2710C>T	p.Arg904Cys	Non-truncating - missense	Van Waning et al.	1	0	-	164316	Conflicting_interpretations_of_pathogenicity	criteria_provided,_conflicting_interpretations	Primary_dilated_cardiomyopathy|Hypertrophic_cardiomyopathy|Dilated_cardiomyopathy_1S
MYH7	c.2713T>C	p.Cys905Arg	Non-truncating - missense	Van Waning et al.	1	-	-	-	-	-	-
MYH7	c.2863G>A	p.Asp955Asn	Non-truncating - missense	Van Waning et al.	4	0	-	264608	Conflicting_interpretations_of_pathogenicity	criteria_provided,_conflicting_interpretations	Hypertrophic_cardiomyopathy|Cardiovascular_phenotype
MYH7	c.2882T>C	p.Leu961Pro	Non-truncating - missense	LMM	1	-	-	177875	Uncertain_significance	criteria_provided,_single_submitter	not_specified
MYH7	c.3113T>C	p.Leu1038Pro	Non-truncating - missense	Van Waning et al.	2	-	-	-	-	-	-
MYH7	c.332C>T	p.Ser111Phe	Non-truncating - missense	Miszalski-Jamka et al.	1	-	-	-	-	-	-
MYH7	c.3586C>T	p.His1196Tyr	Non-truncating - missense	Richard et al.	1	-	-	-	-	-	-
MYH7	c.379C>A	p.Pro127Thr	Non-truncating - missense	Richard et al.	1	-	-	-	-	-	-
MYH7	c.3830G>C	p.Arg1277Pro	Non-truncating - missense	Richard et al.	1	-	-	222726	Uncertain_significance	criteria_provided,_multiple_submitters,_no_conflicts	Hypertrophic_cardiomyopathy|Left_ventricular_noncompaction_cardiomyopathy|not_provided
MYH7	c.3928C>G	p.Gln1310Glu	Non-truncating - missense	Van Waning et al.	1	-	-	-	-	-	-
MYH7	c.4075C>T	p.Arg1359Cys	Non-truncating - missense	Klaassen et al.	1	1.32e-06	-	178082	Uncertain_significance	criteria_provided,_multiple_submitters,_no_conflicts	Cardiomyopathy|Dilated_cardiomyopathy_1S|Familial_hypertrophic_cardiomyopathy_1|not_specified|not_provided
MYH7	c.4075C>T	p.Arg1359Cys	Non-truncating - missense	Van Waning et al.	1	1.32e-06	-	178082	Uncertain_significance	criteria_provided,_multiple_submitters,_no_conflicts	Cardiomyopathy|Dilated_cardiomyopathy_1S|Familial_hypertrophic_cardiomyopathy_1|not_specified|not_provided
MYH7	c.4076G>A	p.Arg1359His	Non-truncating - missense	Van Waning et al.	1	7.82e-06	2.6e-05	228910	Conflicting_interpretations_of_pathogenicity	criteria_provided,_conflicting_interpretations	Dilated_cardiomyopathy_1S|not_specified
MYH7	c.415G>T	p.Val139Leu	Non-truncating - missense	Van Waning et al.	1	-	-	-	-	-	-
MYH7	c.4463A>G	p.Tyr1488Cys	Non-truncating - missense	Van Waning et al.	1	-	-	-	-	-	-
MYH7	c.4498C>T	p.Arg1500Trp	Non-truncating - missense	LMM	1	-	-	164284	Pathogenic/Likely_pathogenic	criteria_provided,_multiple_submitters,_no_conflicts	Primary_dilated_cardiomyopathy|Cardiomyopathy|Hypertrophic_cardiomyopathy|Cardiovascular_phenotype|not_provided
MYH7	c.452C>T	p.Pro151Leu	Non-truncating - missense	LMM	1	-	-	181305	Conflicting_interpretations_of_pathogenicity	criteria_provided,_conflicting_interpretations	Congenital_myopathy|not_specified|not_provided
MYH7	c.4717G>A	p.Glu1573Lys	Non-truncating - missense	Miszalski-Jamka et al.	1	3.68e-05	4.74e-05	222729	Uncertain_significance	criteria_provided,_multiple_submitters,_no_conflicts	Hypertrophic_cardiomyopathy|First_degree_atrioventricular_block|not_specified|not_provided
MYH7	c.4720C>T	p.Arg1574Trp	Non-truncating - missense	LMM	1	-	-	43033	Uncertain_significance	criteria_provided,_single_submitter	not_specified
MYH7	c.495G>A	p.Met165Ile	Non-truncating - missense	Van Waning et al.	1	-	-	524948	Uncertain_significance	criteria_provided,_single_submitter	Hypertrophic_cardiomyopathy
MYH7	c.5150A>T	p.His1717Leu	Non-truncating - missense	Richard et al.	1	-	-	-	-	-	-
MYH7	c.5296G>A	p.Ala1766Thr	Non-truncating - missense	Klaassen et al.	1	-	-	14128	Pathogenic	no_assertion_criteria_provided	Left_ventricular_noncompaction_5
MYH7	c.5401G>A	p.Glu1801Lys	Non-truncating - missense	Florence	1	-	-	43069	Likely_pathogenic	reviewed_by_expert_panel	Primary_dilated_cardiomyopathy|Hypertrophic_cardiomyopathy|Left_ventricular_noncompaction_cardiomyopathy|Neuromuscular_Diseases|Myopathy,_distal,_1|not_provided
MYH7	c.5401G>A	p.Glu1801Lys	Non-truncating - missense	LMM	1	-	-	43069	Likely_pathogenic	reviewed_by_expert_panel	Primary_dilated_cardiomyopathy|Hypertrophic_cardiomyopathy|Left_ventricular_noncompaction_cardiomyopathy|Neuromuscular_Diseases|Myopathy,_distal,_1|not_provided
MYH7	c.541G>A	p.Gly181Arg	Non-truncating - missense	Van Waning et al.	1	1.32e-06	1e-06	619082	Likely_pathogenic	criteria_provided,_single_submitter	Primary_dilated_cardiomyopathy|Left_ventricular_noncompaction_cardiomyopathy
MYH7	c.5534G>A	p.Arg1845Gln	Non-truncating - missense	Van Waning et al.	1	0	1e-06	181286	Conflicting_interpretations_of_pathogenicity	criteria_provided,_conflicting_interpretations	Hypertrophic_cardiomyopathy|not_provided
MYH7	c.5660A>G	p.Glu1887Gly	Non-truncating - missense	LMM	1	-	-	43080	Uncertain_significance	criteria_provided,_single_submitter	not_specified
MYH7	c.5690G>A	p.Arg1897His	Non-truncating - missense	LMM	1	0	1e-06	164264	Conflicting_interpretations_of_pathogenicity	criteria_provided,_conflicting_interpretations	Hypertrophic_cardiomyopathy|not_specified|not_provided
MYH7	c.5717C>G	p.Ala1906Gly	Non-truncating - missense	LMM	1	-	-	43083	Likely_pathogenic	criteria_provided,_single_submitter	Primary_dilated_cardiomyopathy
MYH7	c.571G>A	p.Val191Ile	Non-truncating - missense	Richard et al.	1	-	-	-	-	-	-
MYH7	c.5754C>G	p.Asn1918Lys	Non-truncating - missense	Van Waning et al.	6	-	-	-	-	-	-
MYH7	c.5773C>G	p.Arg1925Gly	Non-truncating - missense	Van Waning et al.	3	-	-	-	-	-	-
MYH7	c.5786C>T	p.Thr1929Met	Non-truncating - missense	Miszalski-Jamka et al.	1	9.58e-06	1.12e-05	181397	Uncertain_significance	criteria_provided,_multiple_submitters,_no_conflicts	Cardiomyopathy|Hypertrophic_cardiomyopathy|Primary_familial_hypertrophic_cardiomyopathy|Cardiovascular_phenotype|not_provided
MYH7	c.602T>C	p.Ile201Thr	Non-truncating - missense	LMM	1	-	-	43093	Likely_pathogenic	criteria_provided,_multiple_submitters,_no_conflicts	Primary_dilated_cardiomyopathy|Cardiovascular_phenotype|not_provided
MYH7	c.644C>T	p.Thr215Ile	Non-truncating - missense	Van Waning et al.	1	-	-	-	-	-	-
MYH7	c.686C>T	p.Ala229Val	Non-truncating - missense	LMM	1	-	-	228919	Uncertain_significance	criteria_provided,_multiple_submitters,_no_conflicts	Hypertrophic_cardiomyopathy|not_specified
MYH7	c.689T>C	p.Phe230Ser	Non-truncating - missense	Van Waning et al.	2	-	-	263543	Uncertain_significance	criteria_provided,_single_submitter	Cardiovascular_phenotype
MYH7	c.698C>T	p.Ala233Val	Non-truncating - missense	LMM	1	-	-	177858	Uncertain_significance	criteria_provided,_single_submitter	not_specified|not_provided
MYH7	c.698C>T	p.Ala233Val	Non-truncating - missense	Van Waning et al.	1	-	-	177858	Uncertain_significance	criteria_provided,_single_submitter	not_specified|not_provided
MYH7	c.728G>A	p.Arg243His	Non-truncating - missense	Florence	1	1.32e-06	1e-06	14126	Conflicting_interpretations_of_pathogenicity	criteria_provided,_conflicting_interpretations	Hypertrophic_cardiomyopathy|Wolff-Parkinson-White_pattern|Left_ventricular_noncompaction_5|Familial_hypertrophic_cardiomyopathy_1|not_provided
MYH7	c.728G>A	p.Arg243His	Non-truncating - missense	Klaassen et al.	1	1.32e-06	1e-06	14126	Conflicting_interpretations_of_pathogenicity	criteria_provided,_conflicting_interpretations	Hypertrophic_cardiomyopathy|Wolff-Parkinson-White_pattern|Left_ventricular_noncompaction_5|Familial_hypertrophic_cardiomyopathy_1|not_provided
MYH7	c.728G>A	p.Arg243His	Non-truncating - missense	Van Waning et al.	1	1.32e-06	1e-06	14126	Conflicting_interpretations_of_pathogenicity	criteria_provided,_conflicting_interpretations	Hypertrophic_cardiomyopathy|Wolff-Parkinson-White_pattern|Left_ventricular_noncompaction_5|Familial_hypertrophic_cardiomyopathy_1|not_provided
MYH7	c.754T>C	p.Phe252Leu	Non-truncating - missense	Klaassen et al.	1	-	-	-	-	-	-
MYH7	c.842G>C	p.Arg281Thr	Non-truncating - missense	LMM	1	-	-	181327	Pathogenic/Likely_pathogenic	criteria_provided,_multiple_submitters,_no_conflicts	Left_ventricular_noncompaction|not_provided
MYH7	c.844G>T	p.Asp282Tyr	Non-truncating - missense	LMM	1	-	-	43109	Uncertain_significance	criteria_provided,_multiple_submitters,_no_conflicts	Hypertrophic_cardiomyopathy|not_specified
MYH7	c.847T>G	p.Tyr283Asp	Non-truncating - missense	Van Waning et al.	1	-	-	66081	Pathogenic	no_assertion_criteria_provided	Left_ventricular_noncompaction_5
MYH7	c.854T>C	p.Ile285Thr	Non-truncating - missense	LMM	1	-	-	506187	Uncertain_significance	criteria_provided,_single_submitter	not_specified
MYH7	c.902T>A	p.Leu301Gln	Non-truncating - missense	Van Waning et al.	1	-	-	-	-	-	-
MYH7	c.3100-2A>C	-	Truncating - essential splice site	Van Waning et al.	1	9.57e-06	1.69e-05	-	-	-	-
MYH7	c.4354-2A>C	-	Truncating - essential splice site	LMM	1	-	-	179243	Uncertain_significance	criteria_provided,_single_submitter	not_specified
MYH7	c.732+1delG	-	Truncating - essential splice site	LMM	1	-	-	43102	Uncertain_significance	criteria_provided,_multiple_submitters,_no_conflicts	Hypertrophic_cardiomyopathy|not_specified
MYH7	c.732+1G>A	-	Truncating - essential splice site	Florence	1	0	2e-06	14127	Pathogenic/Likely_pathogenic	criteria_provided,_multiple_submitters,_no_conflicts	Hypertrophic_cardiomyopathy|Left_ventricular_noncompaction|Left_ventricular_noncompaction_5|Cardiomyopathy,_left_ventricular_noncompaction|not_provided
MYH7	c.732+1G>A	-	Truncating - essential splice site	Klaassen et al.	2	0	2e-06	14127	Pathogenic/Likely_pathogenic	criteria_provided,_multiple_submitters,_no_conflicts	Hypertrophic_cardiomyopathy|Left_ventricular_noncompaction|Left_ventricular_noncompaction_5|Cardiomyopathy,_left_ventricular_noncompaction|not_provided
MYH7	c.732+1G>A	-	Truncating - essential splice site	LMM	1	0	2e-06	14127	Pathogenic/Likely_pathogenic	criteria_provided,_multiple_submitters,_no_conflicts	Hypertrophic_cardiomyopathy|Left_ventricular_noncompaction|Left_ventricular_noncompaction_5|Cardiomyopathy,_left_ventricular_noncompaction|not_provided
MYH7	c.732+1G>A	-	Truncating - essential splice site	Van Waning et al.	2	0	2e-06	14127	Pathogenic/Likely_pathogenic	criteria_provided,_multiple_submitters,_no_conflicts	Hypertrophic_cardiomyopathy|Left_ventricular_noncompaction|Left_ventricular_noncompaction_5|Cardiomyopathy,_left_ventricular_noncompaction|not_provided
MYH7	c.2085_2097dup	p.Glu700GlnfsX37	Truncating - frameshift	Van Waning et al.	1	-	-	-	-	-	-
MYH7	c.1903A>T	p.Lys635X	Truncating - nonsense	Miszalski-Jamka et al.	1	-	-	-	-	-	-
MYH7	c.4125T>A	p.Tyr1375X	Truncating - nonsense	Van Waning et al.	1	-	-	579879	Uncertain_significance	criteria_provided,_single_submitter	Hypertrophic_cardiomyopathy
MYH7	c.4588C>T	p.Arg1530X	Truncating - nonsense	LMM	1	4.72e-06	3e-06	43029	Uncertain_significance	reviewed_by_expert_panel	Cardiomyopathy|Hypertrophic_cardiomyopathy|not_specified|Cardiovascular_phenotype|MYH7-Related_Disorders
MYH7	c.4588C>T	p.Arg1530X	Truncating - nonsense	Richard et al.	1	4.72e-06	3e-06	43029	Uncertain_significance	reviewed_by_expert_panel	Cardiomyopathy|Hypertrophic_cardiomyopathy|not_specified|Cardiovascular_phenotype|MYH7-Related_Disorders
MYH7	c.5110C>T	p.Gln1704X	Truncating - nonsense	LMM	1	-	-	179401	Uncertain_significance	criteria_provided,_multiple_submitters,_no_conflicts	not_specified|not_provided
MYH7	c.745C>T	p.Arg249X	Truncating - nonsense	Miszalski-Jamka et al.	1	0	-	407183	Uncertain_significance	criteria_provided,_single_submitter	Hypertrophic_cardiomyopathy
MYH7	c.798T>A	p.Tyr266X	Truncating - nonsense	Van Waning et al.	1	-	-	-	-	-	-
MYL2	c.247C>T	p.Leu83Phe	Non-truncating - missense	Van Waning et al.	1	-	-	N/A	N/A	N/A	N/A
MYL2	c.263A>C	p.Glu88Ala	Non-truncating - missense	Van Waning et al.	1	-	-	N/A	N/A	N/A	N/A
MYL2	c.418G>A	p.Ala140Thr	Non-truncating - missense	Florence	1	0	3e-06	N/A	N/A	N/A	N/A
MYL2	c.421G>A	p.Ala141Thr	Non-truncating - missense	Van Waning et al.	1	0	-	N/A	N/A	N/A	N/A
MYL2	c.403-1G>C	-	Truncating - essential splice site	Van Waning et al.	1	2.78e-05	4.42e-05	N/A	N/A	N/A	N/A
MYL3	c.463C>T	p.His155Tyr	Non-truncating - missense	Van Waning et al.	1	-	-	N/A	N/A	N/A	N/A
MYL3	c.482-1G>A	-	Truncating - essential splice site	LMM	1	-	-	N/A	N/A	N/A	N/A
MYLK2	c.146C>T	p.Thr49Ile	Non-truncating - missense	Florence	1	-	-	N/A	N/A	N/A	N/A
MYLK2	c.1658G>A	p.Arg553His	Non-truncating - missense	Richard et al.	1	3.32e-06	7.34e-06	N/A	N/A	N/A	N/A
MYLK2	c.1754T>A	p.Ile585Asn	Non-truncating - missense	Richard et al.	1	-	-	N/A	N/A	N/A	N/A
MYLK2	c.677G>C	p.Arg226Thr	Non-truncating - missense	Florence	1	4.72e-06	4.44e-05	N/A	N/A	N/A	N/A
MYLK2	c.1654C>T	p.Arg552X	Truncating - nonsense	Miszalski-Jamka et al.	1	0	-	N/A	N/A	N/A	N/A
MYOZ2	c.148C>T	p.Leu50Phe	Non-truncating - missense	Van Waning et al.	1	0	-	N/A	N/A	N/A	N/A
MYOZ2	c.674C>T	p.Pro225Leu	Non-truncating - missense	Miszalski-Jamka et al.	1	2.45e-05	4.74e-05	N/A	N/A	N/A	N/A
MYPN	c.1012C>T	p.Arg338Cys	Non-truncating - missense	Van Waning et al.	1	3.33e-05	8.32e-05	N/A	N/A	N/A	N/A
MYPN	c.1594G>A	p.Val532Met	Non-truncating - missense	Miszalski-Jamka et al.	1	1.27e-05	2.15e-05	N/A	N/A	N/A	N/A
MYPN	c.2030T>G	p.Leu677Trp	Non-truncating - missense	Miszalski-Jamka et al.	1	-	-	N/A	N/A	N/A	N/A
MYPN	c.2246G>A	p.Ser749Asn	Non-truncating - missense	Richard et al.	1	2.74e-05	1.69e-05	N/A	N/A	N/A	N/A
MYPN	c.2428C>T	p.Arg810Cys	Non-truncating - missense	Van Waning et al.	1	7.83e-06	1.69e-05	N/A	N/A	N/A	N/A
MYPN	c.3046A>G	p.Asn1016Asp	Non-truncating - missense	Van Waning et al.	2	-	-	N/A	N/A	N/A	N/A
MYPN	c.3457G>A	p.Gly1153Arg	Non-truncating - missense	Richard et al.	1	3.18e-06	2.92e-06	N/A	N/A	N/A	N/A
MYPN	c.3959T>C	p.Leu1320Pro	Non-truncating - missense	Miszalski-Jamka et al.	1	1.32e-06	2.92e-06	N/A	N/A	N/A	N/A
NEBL	c.2176G>A	p.Ala726Thr	Non-truncating - missense	LMM	1	-	-	N/A	N/A	N/A	N/A
NEBL	c.2588C>G	p.Ser863Cys	Non-truncating - missense	LMM	1	7.83e-06	1.12e-05	N/A	N/A	N/A	N/A
NEBL	c.886A>G	p.Ser296Gly	Non-truncating - missense	Richard et al.	1	0	-	N/A	N/A	N/A	N/A
NEBL	c.989A>G	p.Asn330Ser	Non-truncating - missense	LMM	1	-	-	N/A	N/A	N/A	N/A
NEXN	c.1820_1822delGAG	p.Gly607del	Non-truncating - inframe indel	LMM	1	1.58e-05	2.3e-05	N/A	N/A	N/A	N/A
NEXN	c.1878_1880del	p.Glu626del	Non-truncating - inframe indel	Van Waning et al.	1	-	-	N/A	N/A	N/A	N/A
NEXN	c.1396A>C	p.Lys466Gln	Non-truncating - missense	Richard et al.	1	-	-	N/A	N/A	N/A	N/A
NEXN	c.157G>A	p.Glu53Lys	Non-truncating - missense	Miszalski-Jamka et al.	1	2.13e-05	2.88e-05	N/A	N/A	N/A	N/A
NEXN	c.2012T>C	p.Ile671Thr	Non-truncating - missense	Richard et al.	1	9.7e-06	2.31e-05	N/A	N/A	N/A	N/A
NEXN	c.220A>C	p.Ile74Leu	Non-truncating - missense	LMM	1	-	-	N/A	N/A	N/A	N/A
NEXN	c.249G>C	p.Glu83Asp	Non-truncating - missense	LMM	1	0	1e-06	N/A	N/A	N/A	N/A
NEXN	c.1090delA	p.Ile364fsX19	Truncating - frameshift	Van Waning et al.	1	-	-	N/A	N/A	N/A	N/A
NEXN	c.1609_1610insA	p.Leu537TyrfsX7	Truncating - frameshift	LMM	1	1.34e-06	-	N/A	N/A	N/A	N/A
NEXN	c.677delC	p.Ser226TyrfsX2	Truncating - frameshift	LMM	1	-	-	N/A	N/A	N/A	N/A
PDLIM3	c.500C>T	p.Ala167Val	Non-truncating - missense	Richard et al.	1	3.17e-06	9.58e-06	N/A	N/A	N/A	N/A
PDLIM3	c.742C>T	p.Arg248Cys	Non-truncating - missense	Richard et al.	1	1.33e-06	2e-06	N/A	N/A	N/A	N/A
PKP2	c.1048G>A	p.Glu350Lys	Non-truncating - missense	Van Waning et al.	1	3.18e-06	7.01e-06	N/A	N/A	N/A	N/A
PKP2	c.1652A>G	p.Asp551Gly	Non-truncating - missense	Van Waning et al.	1	-	-	N/A	N/A	N/A	N/A
PKP2	c.1872G>T	p.Glu624Asp	Non-truncating - missense	Florence	1	4.57e-05	4.74e-05	N/A	N/A	N/A	N/A
PKP2	c.193G>T	p.Ala65Ser	Non-truncating - missense	LMM	1	0	-	N/A	N/A	N/A	N/A
PKP2	c.2018G>A	p.Gly673Asp	Non-truncating - missense	Richard et al.	1	-	-	N/A	N/A	N/A	N/A
PKP2	c.464G>C	p.Ser155Thr	Non-truncating - missense	Van Waning et al.	1	3.33e-05	2.85e-05	N/A	N/A	N/A	N/A
PKP2	c.492C>A	p.Ser164Arg	Non-truncating - missense	Florence	1	0	-	N/A	N/A	N/A	N/A
PKP2	c.634C>T	p.Arg212Cys	Non-truncating - missense	Richard et al.	1	3.17e-06	2.92e-06	N/A	N/A	N/A	N/A
PKP2	c.235C>T	p.Arg79X	Truncating - nonsense	LMM	1	0	-	N/A	N/A	N/A	N/A
PLN	c.40_42delAGA	p.Arg14del	Non-truncating - inframe indel	Van Waning et al.	1	0	-	N/A	N/A	N/A	N/A
PLN	c.25C>T	p.Arg9Cys	Non-truncating - missense	Van Waning et al.	1	-	-	N/A	N/A	N/A	N/A
PRDM16	c.1040C>T	p.Thr347Met	Non-truncating - missense	Van Waning et al.	1	1.38e-05	3.13e-05	N/A	N/A	N/A	N/A
PRDM16	c.1633G>A	p.Ala545Thr	Non-truncating - missense	Van Waning et al.	1	7.94e-06	7.11e-06	N/A	N/A	N/A	N/A
PRDM16	c.1840G>A	p.Asp614Asn	Non-truncating - missense	Van Waning et al.	1	2.14e-05	2.31e-05	N/A	N/A	N/A	N/A
PRDM16	c.3091G>A	p.Glu1031Lys	Non-truncating - missense	Richard et al.	1	0	1e-06	N/A	N/A	N/A	N/A
PRDM16	c.561G>C	p.Gln187His	Non-truncating - missense	Richard et al.	1	1.34e-06	2.94e-06	N/A	N/A	N/A	N/A
PRDM16	c.567T>G	p.Ser189Arg	Non-truncating - missense	Van Waning et al.	1	7.88e-06	8.81e-05	N/A	N/A	N/A	N/A
PRDM16	c.676+1G>A	-	Truncating - essential splice site	Van Waning et al.	1	-	-	-	-	-	-
PRDM16	c.1573dupC	p.Arg525ProfsX79	Truncating - frameshift	Klaassen et al.	1	-	-	-	-	-	-
PRDM16	c.2809_2810dupCC	p.Thr938GlnfsX34	Truncating - frameshift	LMM	1	-	-	-	-	-	-
PRDM16	c.56delA	p.Asn19IlefsX114	Truncating - frameshift	Van Waning et al.	1	-	-	-	-	-	-
PRDM16	c.2104A>T	p.Lys702X	Truncating - nonsense	Klaassen et al.	1	-	-	60724	Pathogenic	no_assertion_criteria_provided	Left_ventricular_noncompaction_8
PRDM16	c.2848C>T	p.Arg950X	Truncating - nonsense	Van Waning et al.	1	0	-	-	-	-	-
PRKAG2	c.425C>T	p.Thr142Ile	Non-truncating - missense	Miszalski-Jamka et al.	1	4.57e-05	7.43e-05	N/A	N/A	N/A	N/A
RAF1	c.124_125delinsAT	p.Ala42Ile	Non-truncating - missense	LMM	1	-	-	N/A	N/A	N/A	N/A
RBM20	c.1900C>T	p.Arg634Trp	Non-truncating - missense	Van Waning et al.	1	-	-	411653	Conflicting_interpretations_of_pathogenicity	criteria_provided,_conflicting_interpretations	Dilated_cardiomyopathy_1DD|not_provided
RBM20	c.1907G>A	p.Arg636His	Non-truncating - missense	Richard et al.	1	-	-	271	Pathogenic/Likely_pathogenic	criteria_provided,_multiple_submitters,_no_conflicts	Primary_dilated_cardiomyopathy|Cardiomyopathy|Familial_dilated_cardiomyopathy|Dilated_cardiomyopathy_1DD|not_provided
RBM20	c.1913C>T	p.Pro638Leu	Non-truncating - missense	Miszalski-Jamka et al.	1	-	-	268	Pathogenic	criteria_provided,_multiple_submitters,_no_conflicts	Primary_dilated_cardiomyopathy|Dilated_cardiomyopathy_1S|Dilated_cardiomyopathy_1DD|Cardiovascular_phenotype|not_provided
RBM20	c.2737G>A	p.Glu913Lys	Non-truncating - missense	Van Waning et al.	1	-	-	N/A	N/A	N/A	N/A
RBM20	c.2761A>T	p.Ile921Phe	Non-truncating - missense	Van Waning et al.	1	7.97e-06	2.24e-05	N/A	N/A	N/A	N/A
RBM20	c.2986G>T	p.Asp996Tyr	Non-truncating - missense	Van Waning et al.	1	2.12e-06	5.45e-06	N/A	N/A	N/A	N/A
RBM20	c.3416C>T	p.Pro1139Leu	Non-truncating - missense	Miszalski-Jamka et al.	1	0	-	N/A	N/A	N/A	N/A
RBM20	c.929C>T	p.Pro310Leu	Non-truncating - missense	Van Waning et al.	1	0	-	N/A	N/A	N/A	N/A
RBM20	c.846_853delTTACGGAC	p.Tyr283GlnfsX14	Truncating - frameshift	Van Waning et al.	1	-	-	-	-	-	-
RBM20	c.2062C>T	p.Arg688X	Truncating - nonsense	Miszalski-Jamka et al.	2	-	-	202065	Uncertain_significance	criteria_provided,_single_submitter	Dilated_cardiomyopathy_1DD
RYR2	c.11084T>C	p.Met3695Thr	Non-truncating - missense	Van Waning et al.	1	-	-	N/A	N/A	N/A	N/A
RYR2	c.11132T>A	p.Val3711Glu	Non-truncating - missense	LMM	1	-	-	N/A	N/A	N/A	N/A
RYR2	c.12341G>A	p.Arg4114Gln	Non-truncating - missense	Van Waning et al.	1	-	-	N/A	N/A	N/A	N/A
RYR2	c.12751A>G	p.Asn4251Asp	Non-truncating - missense	Florence	1	0	-	N/A	N/A	N/A	N/A
RYR2	c.13666G>C	p.Ala4556Pro	Non-truncating - missense	Miszalski-Jamka et al.	1	-	-	N/A	N/A	N/A	N/A
RYR2	c.13822C>T	p.Arg4608Trp	Non-truncating - missense	Van Waning et al.	1	-	-	N/A	N/A	N/A	N/A
RYR2	c.13936G>C	p.Asp4646His	Non-truncating - missense	Richard et al.	1	-	-	N/A	N/A	N/A	N/A
RYR2	c.1454G>A	p.Arg485Gln	Non-truncating - missense	Richard et al.	1	5.25e-05	6.08e-05	N/A	N/A	N/A	N/A
RYR2	c.14731C>A	p.Gln4911Lys	Non-truncating - missense	Richard et al.	1	-	-	N/A	N/A	N/A	N/A
RYR2	c.4010A>G	p.Tyr1337Cys	Non-truncating - missense	Richard et al.	1	9.66e-06	2.31e-05	N/A	N/A	N/A	N/A
RYR2	c.4240C>T	p.Arg1414Trp	Non-truncating - missense	LMM	1	0	1e-06	N/A	N/A	N/A	N/A
RYR2	c.4990G>T	p.Val1664Phe	Non-truncating - missense	LMM	1	7.88e-06	1.13e-05	N/A	N/A	N/A	N/A
RYR2	c.506G>A	p.Arg169Gln	Non-truncating - missense	LMM	1	-	-	N/A	N/A	N/A	N/A
RYR2	c.5416G>A	p.Ala1806Thr	Non-truncating - missense	LMM	1	0	-	N/A	N/A	N/A	N/A
RYR2	c.5923A>G	p.Met1975Val	Non-truncating - missense	LMM	1	3.74e-05	4.53e-05	N/A	N/A	N/A	N/A
RYR2	c.6180G>T	p.Gln2060His	Non-truncating - missense	Richard et al.	1	-	-	N/A	N/A	N/A	N/A
RYR2	c.6907A>G	p.Arg2303Gly	Non-truncating - missense	Miszalski-Jamka et al.	1	-	-	N/A	N/A	N/A	N/A
RYR2	c.8147A>T	p.Lys2716Ile	Non-truncating - missense	Van Waning et al.	1	1.89e-05	4.73e-05	N/A	N/A	N/A	N/A
RYR2	c.878A>C	p.Gln293Pro	Non-truncating - missense	Richard et al.	1	-	-	N/A	N/A	N/A	N/A
RYR2	c.49-?_168+?del	-	SV - exon deletion	LMM	1	-	-	-	-	-	-
RYR2	c.169-?_273+?del	-	SV - exon deletion	LMM	1	-	-	-	-	-	-
RYR2	c.169-?_273+?del	-	SV - exon deletion	Richard et al.	1	-	-	-	-	-	-
RYR2	c.169-198_273+823del	-	SV - exon deletion	VanWaning et al.	1	-	-	-	-	-	-
RYR2	c.1827+140_1961+426del	-	SV - exon deletion	VanWaning et al.	1	-	-	-	-	-	-
SCN5A	c.280A>G	p.Ile94Val	Non-truncating - missense	LMM	1	3.2e-06	3e-06	N/A	N/A	N/A	N/A
SCN5A	c.283G>A	p.Val95Ile	Non-truncating - missense	Florence	1	1.27e-05	4.5e-05	N/A	N/A	N/A	N/A
SCN5A	c.3784G>A	p.Gly1262Ser	Non-truncating - missense	Van Waning et al.	1	1.26e-05	4.44e-05	N/A	N/A	N/A	N/A
SCN5A	c.4978A>G	p.Ile1660Val	Non-truncating - missense	Van Waning et al.	1	1.57e-05	2.85e-05	N/A	N/A	N/A	N/A
SCN5A	c.5473C>T	p.Leu1825Phe	Non-truncating - missense	Miszalski-Jamka et al.	1	-	-	N/A	N/A	N/A	N/A
SCN5A	c.5692C>T	p.Arg1898Cys	Non-truncating - missense	Van Waning et al.	1	1.58e-05	2.31e-05	N/A	N/A	N/A	N/A
SCN5A	c.5972G>A	p.Arg1991Gln	Non-truncating - missense	LMM	2	-	-	N/A	N/A	N/A	N/A
SCN5A	c.665G>A	p.Arg222Gln	Non-truncating - missense	Van Waning et al.	1	-	-	N/A	N/A	N/A	N/A
SCN5A	c.4299+1delG	-	Truncating - essential splice site	Van Waning et al.	1	0	-	N/A	N/A	N/A	N/A
SDHA	c.965A>C	p.Gln322Pro	Non-truncating - missense	Florence	1	-	-	N/A	N/A	N/A	N/A
SGCD	c.91C>T	p.Arg31Trp	Non-truncating - missense	Richard et al.	1	8.05e-06	2.62e-05	N/A	N/A	N/A	N/A
TAZ	c.331C>T	p.His111Tyr	Non-truncating - missense	LMM	1	9.98e-06	2.39e-05	N/A	N/A	N/A	N/A
TAZ	c.331C>T	p.His111Tyr	Non-truncating - missense	Richard et al.	1	9.98e-06	2.39e-05	N/A	N/A	N/A	N/A
TAZ	c.590G>A	p.Gly197Glu	Non-truncating - missense	LMM	1	-	-	N/A	N/A	N/A	N/A
TAZ	c.646G>A	p.Gly216Arg	Non-truncating - missense	Van Waning et al.	1	-	-	N/A	N/A	N/A	N/A
TAZ	c.823C>T	p.Gln275X	Truncating - nonsense	LMM	1	-	-	N/A	N/A	N/A	N/A
TBX20	c.899_900delTG	p.Val300GlyfsX27	Truncating - frameshift	Miszalski-Jamka et al.	1	-	-	N/A	N/A	N/A	N/A
TCAP	c.209G>A	p.Arg70Gln	Non-truncating - missense	Van Waning et al.	1	8.12e-06	9.92e-06	N/A	N/A	N/A	N/A
TGFB3	c.351C>T	p.His117His	Non-truncating - missense	Miszalski-Jamka et al.	1	6.82e-05	3.42e-05	N/A	N/A	N/A	N/A
TMEM43	c.1178G>A	p.Arg393Gln	Non-truncating - missense	Van Waning et al.	1	1.32e-06	2e-06	N/A	N/A	N/A	N/A
TMEM43	c.317A>G	p.Tyr106Cys	Non-truncating - missense	Richard et al.	1	4.72e-06	4.44e-05	N/A	N/A	N/A	N/A
TMEM43	c.850C>G	p.Leu284Val	Non-truncating - missense	LMM	1	-	-	N/A	N/A	N/A	N/A
TMEM43	c.862C>T	p.His288Tyr	Non-truncating - missense	Van Waning et al.	1	0	1e-06	N/A	N/A	N/A	N/A
TMPO	c.1235T>C	p.Ile412Thr	Non-truncating - missense	Richard et al.	1	1.32e-06	2e-06	N/A	N/A	N/A	N/A
TMPO	c.1405C>G	p.Leu469Val	Non-truncating - missense	Richard et al.	1	1.78e-05	2.86e-05	N/A	N/A	N/A	N/A
TMPO	c.1750A>G	p.Thr584Ala	Non-truncating - missense	Richard et al.	1	7.88e-06	2.32e-05	N/A	N/A	N/A	N/A
TMPO	c.527G>C	p.Gly176Ala	Non-truncating - missense	Florence	1	4.72e-06	1.12e-05	N/A	N/A	N/A	N/A
TNNC1	c.149A>G	p.Gln50Arg	Non-truncating - missense	Van Waning et al.	1	-	-	N/A	N/A	N/A	N/A
TNNC1	c.184G>A	p.Asp62Asn	Non-truncating - missense	Miszalski-Jamka et al.	1	-	-	N/A	N/A	N/A	N/A
TNNC1	c.205A>G	p.Ser69Gly	Non-truncating - missense	Van Waning et al.	1	-	-	N/A	N/A	N/A	N/A
TNNI3	c.116C>T	p.Ser39Phe	Non-truncating - missense	Richard et al.	1	-	-	N/A	N/A	N/A	N/A
TNNI3	c.307C>T	p.Arg103Cys	Non-truncating - missense	Miszalski-Jamka et al.	1	0	-	N/A	N/A	N/A	N/A
TNNI3	c.464T>C	p.Met155Thr	Non-truncating - missense	LMM	1	-	-	N/A	N/A	N/A	N/A
TNNI3	c.539A>G	p.Asp180Gly	Non-truncating - missense	Van Waning et al.	1	-	-	N/A	N/A	N/A	N/A
TNNT2	c.629_631delAGA	p.Lys210del	Non-truncating - inframe indel	Van Waning et al.	1	-	-	43659	Pathogenic/Likely_pathogenic	criteria_provided,_multiple_submitters,_no_conflicts	Primary_dilated_cardiomyopathy|Left_ventricular_noncompaction_6|Familial_hypertrophic_cardiomyopathy_2|Familial_restrictive_cardiomyopathy_3|Cardiovascular_phenotype|not_provided
TNNT2	c.230C>T	p.Pro77Leu	Non-truncating - missense	Van Waning et al.	1	2.11e-05	7.52e-05	43619	Uncertain_significance	criteria_provided,_multiple_submitters,_no_conflicts	Primary_familial_hypertrophic_cardiomyopathy|Left_ventricular_noncompaction_6|Familial_hypertrophic_cardiomyopathy_2|Familial_restrictive_cardiomyopathy_3|not_specified
TNNT2	c.391C>T	p.Arg131Trp	Non-truncating - missense	Klaassen et al.	1	-	-	12415	Pathogenic/Likely_pathogenic	criteria_provided,_multiple_submitters,_no_conflicts	Primary_dilated_cardiomyopathy|Left_ventricular_noncompaction_6|Familial_hypertrophic_cardiomyopathy_2|Familial_restrictive_cardiomyopathy_3|Cardiovascular_phenotype|not_provided
TNNT2	c.401G>C	p.Arg134Pro	Non-truncating - missense	Miszalski-Jamka et al.	1	-	-	-	-	-	-
TNNT2	c.416G>A	p.Arg139His	Non-truncating - missense	LMM	1	0	-	43642	Conflicting_interpretations_of_pathogenicity	criteria_provided,_conflicting_interpretations	Left_ventricular_noncompaction_6|Familial_hypertrophic_cardiomyopathy_2|Familial_restrictive_cardiomyopathy_3|not_specified|not_provided
TNNT2	c.426T>G	p.Asn142Lys	Non-truncating - missense	Miszalski-Jamka et al.	1	-	-	-	-	-	-
TNNT2	c.431G>A	p.Arg144Gln	Non-truncating - missense	Van Waning et al.	1	3.19e-06	1.09e-05	404394	Uncertain_significance	criteria_provided,_single_submitter	Left_ventricular_noncompaction_6|Familial_hypertrophic_cardiomyopathy_2|Familial_restrictive_cardiomyopathy_3
TNNT2	c.476G>A	p.Arg159Gln	Non-truncating - missense	LMM	2	-	-	43647	Conflicting_interpretations_of_pathogenicity	criteria_provided,_conflicting_interpretations	Left_ventricular_noncompaction_6|Familial_hypertrophic_cardiomyopathy_2|Familial_restrictive_cardiomyopathy_3|not_specified|not_provided
TNNT2	c.518G>A	p.Arg173Gln	Non-truncating - missense	Florence	1	-	-	43649	Pathogenic/Likely_pathogenic	criteria_provided,_multiple_submitters,_no_conflicts	Primary_dilated_cardiomyopathy|Left_ventricular_noncompaction_6|Familial_hypertrophic_cardiomyopathy_2|Familial_restrictive_cardiomyopathy_3|not_provided
TNNT2	c.522G>T	p.Lys174Asn	Non-truncating - missense	Van Waning et al.	1	-	-	626365	Uncertain_significance	criteria_provided,_single_submitter	Cardiomyopathy
TNNT2	c.598A>G	p.Lys200Glu	Non-truncating - missense	LMM	1	-	-	165540	Uncertain_significance	criteria_provided,_single_submitter	not_specified
TNNT2	c.652G>T	p.Val218Leu	Non-truncating - missense	Van Waning et al.	1	3.17e-06	2.6e-05	43662	Uncertain_significance	criteria_provided,_multiple_submitters,_no_conflicts	Familial_hypertrophic_cardiomyopathy_1|not_specified
TNNT2	c.40G>T	p.Glu14X	Truncating - nonsense	Van Waning et al.	1	0	-	N/A	N/A	N/A	N/A
TNNT2	c.475C>T	p.Arg159X	Truncating - nonsense	LMM	1	1.32e-06	3e-06	N/A	N/A	N/A	N/A
TPM1	c.250G>A	p.Asp84Asn	Non-truncating - missense	Van Waning et al.	2	0	-	264474	Likely_pathogenic	criteria_provided,_single_submitter	Cardiovascular_phenotype
TPM1	c.574G>A	p.Glu192Lys	Non-truncating - missense	Klaassen et al.	1	-	-	31882	Pathogenic/Likely_pathogenic	criteria_provided,_multiple_submitters,_no_conflicts	Hypertrophic_cardiomyopathy|Primary_familial_hypertrophic_cardiomyopathy|Familial_hypertrophic_cardiomyopathy_3|Left_ventricular_noncompaction_9|not_provided
TPM1	c.725C>T	p.Ala242Val	Non-truncating - missense	Miszalski-Jamka et al.	1	0	-	43437	Uncertain_significance	criteria_provided,_single_submitter	not_specified
TPM1	c.742A>G	p.Lys248Glu	Non-truncating - missense	Klaassen et al.	1	-	-	31901	Pathogenic	no_assertion_criteria_provided	Left_ventricular_noncompaction_9|not_provided
TPM1	c.808A>G	p.Ile270Val	Non-truncating - missense	Richard et al.	1	-	-	454422	Uncertain_significance	criteria_provided,_single_submitter	Hypertrophic_cardiomyopathy
TTN	c.13006_13008delGAA	p.Glu4336del	Non-truncating - inframe indel	Van Waning et al.	1	0	1e-06	N/A	N/A	N/A	N/A
TTN	c.614_619delAGACAA	p.Lys205_Thr206del	Non-truncating - inframe indel	Richard et al.	1	-	-	N/A	N/A	N/A	N/A
TTN	c.10045A>G	p.Thr3349Ala	Non-truncating - missense	Richard et al.	1	0	-	N/A	N/A	N/A	N/A
TTN	c.100805T>C	p.Met33602Thr	Non-truncating - missense	Florence	1	-	-	N/A	N/A	N/A	N/A
TTN	c.101479C>T	p.Arg33827Cys	Non-truncating - missense	Van Waning et al.	1	1.58e-05	8.51e-05	N/A	N/A	N/A	N/A
TTN	c.102116T>C	p.Phe34039Ser	Non-truncating - missense	Richard et al.	1	-	-	N/A	N/A	N/A	N/A
TTN	c.102155G>A	p.Arg34052Gln	Non-truncating - missense	Van Waning et al.	1	1.8e-05	1.7e-05	N/A	N/A	N/A	N/A
TTN	c.104414G>T	p.Arg34805Leu	Non-truncating - missense	LMM	1	-	-	N/A	N/A	N/A	N/A
TTN	c.104425G>A	p.Val34809Met	Non-truncating - missense	Florence	1	7.91e-06	3.91e-05	N/A	N/A	N/A	N/A
TTN	c.105136G>A	p.Glu35046Lys	Non-truncating - missense	LMM	1	0	1e-06	N/A	N/A	N/A	N/A
TTN	c.105383C>G	p.Ala35128Gly	Non-truncating - missense	Van Waning et al.	1	0	3e-06	N/A	N/A	N/A	N/A
TTN	c.105383C>T	p.Ala35128Val	Non-truncating - missense	Florence	1	4e-05	6.39e-05	N/A	N/A	N/A	N/A
TTN	c.105391A>G	p.Ile35131Val	Non-truncating - missense	LMM	1	7.88e-06	1.13e-05	N/A	N/A	N/A	N/A
TTN	c.106784A>T	p.Lys35595Ile	Non-truncating - missense	Van Waning et al.	1	-	-	N/A	N/A	N/A	N/A
TTN	c.106837T>G	p.Ser35613Ala	Non-truncating - missense	LMM	1	2.77e-05	5.42e-05	N/A	N/A	N/A	N/A
TTN	c.106975G>A	p.Asp35659Asn	Non-truncating - missense	Van Waning et al.	1	1.34e-06	1e-06	N/A	N/A	N/A	N/A
TTN	c.107687C>T	p.Pro35896Leu	Non-truncating - missense	Richard et al.	1	1.45e-06	1e-06	N/A	N/A	N/A	N/A
TTN	c.107723T>C	p.Ile35908Thr	Non-truncating - missense	Van Waning et al.	1	1.28e-05	2.9e-05	N/A	N/A	N/A	N/A
TTN	c.13241T>G	p.Leu4414Arg	Non-truncating - missense	Van Waning et al.	1	-	-	N/A	N/A	N/A	N/A
TTN	c.202C>T	p.Pro68Ser	Non-truncating - missense	LMM	1	-	-	N/A	N/A	N/A	N/A
TTN	c.2076G>T	p.Lys692Asn	Non-truncating - missense	LMM	1	-	-	N/A	N/A	N/A	N/A
TTN	c.2605A>T	p.Thr869Ser	Non-truncating - missense	LMM	1	1.57e-05	2.3e-05	N/A	N/A	N/A	N/A
TTN	c.3200C>T	p.Thr1067Ile	Non-truncating - missense	Florence	1	0	-	N/A	N/A	N/A	N/A
TTN	c.3295G>A	p.Val1099Met	Non-truncating - missense	Richard et al.	1	1.57e-05	2.3e-05	N/A	N/A	N/A	N/A
TTN	c.343G>A	p.Val115Met	Non-truncating - missense	Richard et al.	1	1.8e-05	5.73e-05	N/A	N/A	N/A	N/A
TTN	c.44987G>A	p.Arg14996His	Non-truncating - missense	LMM	1	9.72e-06	1.71e-05	N/A	N/A	N/A	N/A
TTN	c.45143T>C	p.Ile15048Thr	Non-truncating - missense	LMM	1	1.35e-06	3e-06	N/A	N/A	N/A	N/A
TTN	c.45508G>A	p.Asp15170Asn	Non-truncating - missense	Van Waning et al.	1	0	-	N/A	N/A	N/A	N/A
TTN	c.46296A>C	p.Glu15432Asp	Non-truncating - missense	Van Waning et al.	1	-	-	N/A	N/A	N/A	N/A
TTN	c.48359T>C	p.Val16120Ala	Non-truncating - missense	LMM	1	0	3e-06	N/A	N/A	N/A	N/A
TTN	c.49165G>A	p.Glu16389Lys	Non-truncating - missense	Van Waning et al.	1	-	-	N/A	N/A	N/A	N/A
TTN	c.49322C>T	p.Pro16441Leu	Non-truncating - missense	Van Waning et al.	1	-	-	N/A	N/A	N/A	N/A
TTN	c.49664C>G	p.Pro16555Arg	Non-truncating - missense	Richard et al.	1	-	-	N/A	N/A	N/A	N/A
TTN	c.49784C>T	p.Thr16595Ile	Non-truncating - missense	Florence	1	-	-	N/A	N/A	N/A	N/A
TTN	c.51379G>T	p.Val17127Phe	Non-truncating - missense	LMM	1	3.22e-06	7.1e-06	N/A	N/A	N/A	N/A
TTN	c.51668G>A	p.Arg17223Gln	Non-truncating - missense	LMM	1	9.69e-06	5.23e-05	N/A	N/A	N/A	N/A
TTN	c.52373T>C	p.Val17458Ala	Non-truncating - missense	Richard et al.	1	4.81e-06	7.19e-06	N/A	N/A	N/A	N/A
TTN	c.52667G>A	p.Ser17556Asn	Non-truncating - missense	LMM	1	3.32e-06	3.05e-06	N/A	N/A	N/A	N/A
TTN	c.53080G>C	p.Ala17694Pro	Non-truncating - missense	LMM	1	-	-	N/A	N/A	N/A	N/A
TTN	c.53717A>G	p.Lys17906Arg	Non-truncating - missense	LMM	1	1.34e-06	2.96e-06	N/A	N/A	N/A	N/A
TTN	c.53903G>A	p.Arg17968His	Non-truncating - missense	LMM	1	5.72e-05	9.24e-05	N/A	N/A	N/A	N/A
TTN	c.54313C>T	p.Arg18105Cys	Non-truncating - missense	Van Waning et al.	1	1.34e-06	2.95e-06	N/A	N/A	N/A	N/A
TTN	c.55000T>C	p.Cys18334Arg	Non-truncating - missense	Richard et al.	1	-	-	N/A	N/A	N/A	N/A
TTN	c.55340C>T	p.Pro18447Leu	Non-truncating - missense	LMM	1	9.85e-06	4.58e-05	N/A	N/A	N/A	N/A
TTN	c.556A>T	p.Thr186Ser	Non-truncating - missense	Florence	1	-	-	N/A	N/A	N/A	N/A
TTN	c.5582G>A	p.Arg1861His	Non-truncating - missense	LMM	1	6.19e-05	9.49e-05	N/A	N/A	N/A	N/A
TTN	c.56654C>G	p.Pro18885Arg	Non-truncating - missense	Van Waning et al.	1	1.7e-06	3.48e-06	N/A	N/A	N/A	N/A
TTN	c.57292G>A	p.Val19098Ile	Non-truncating - missense	LMM	1	4.77e-06	4.45e-05	N/A	N/A	N/A	N/A
TTN	c.57300T>G	p.Asp19100Glu	Non-truncating - missense	LMM	1	0	2e-06	N/A	N/A	N/A	N/A
TTN	c.58091T>A	p.Ile19364Asn	Non-truncating - missense	Florence	1	0	-	N/A	N/A	N/A	N/A
TTN	c.59570T>C	p.Leu19857Ser	Non-truncating - missense	LMM	1	-	-	N/A	N/A	N/A	N/A
TTN	c.60607C>T	p.Pro20203Ser	Non-truncating - missense	Richard et al.	1	4.77e-06	7.11e-06	N/A	N/A	N/A	N/A
TTN	c.60934G>A	p.Glu20312Lys	Non-truncating - missense	Richard et al.	1	0	-	N/A	N/A	N/A	N/A
TTN	c.61699C>T	p.Leu20567Phe	Non-truncating - missense	Van Waning et al.	1	-	-	N/A	N/A	N/A	N/A
TTN	c.61915T>C	p.Tyr20639His	Non-truncating - missense	LMM	1	0	-	N/A	N/A	N/A	N/A
TTN	c.62317C>G	p.Leu20773Val	Non-truncating - missense	Van Waning et al.	1	-	-	N/A	N/A	N/A	N/A
TTN	c.62546C>T	p.Thr20849Met	Non-truncating - missense	Van Waning et al.	1	1.58e-05	8.8e-05	N/A	N/A	N/A	N/A
TTN	c.63887G>A	p.Ser21296Asn	Non-truncating - missense	LMM	1	0	3e-06	N/A	N/A	N/A	N/A
TTN	c.64165C>A	p.Pro21389Thr	Non-truncating - missense	Richard et al.	1	-	-	N/A	N/A	N/A	N/A
TTN	c.65144G>T	p.Arg21715Leu	Non-truncating - missense	Van Waning et al.	1	4.63e-05	8.92e-05	N/A	N/A	N/A	N/A
TTN	c.65746C>T	p.Arg21916Trp	Non-truncating - missense	LMM	1	8.12e-05	1.72e-05	N/A	N/A	N/A	N/A
TTN	c.659G>A	p.Arg220Gln	Non-truncating - missense	Van Waning et al.	1	3.18e-06	7.03e-06	N/A	N/A	N/A	N/A
TTN	c.66778G>A	p.Glu22260Lys	Non-truncating - missense	LMM	1	-	-	N/A	N/A	N/A	N/A
TTN	c.69116A>T	p.Asp23039Val	Non-truncating - missense	Van Waning et al.	1	3.22e-06	2.24e-05	N/A	N/A	N/A	N/A
TTN	c.70710A>C	p.Glu23570Asp	Non-truncating - missense	Van Waning et al.	1	-	-	N/A	N/A	N/A	N/A
TTN	c.73073A>T	p.Tyr24358Phe	Non-truncating - missense	Van Waning et al.	1	3.02e-05	6.84e-05	N/A	N/A	N/A	N/A
TTN	c.73567C>G	p.Pro24523Ala	Non-truncating - missense	Van Waning et al.	1	-	-	N/A	N/A	N/A	N/A
TTN	c.75259G>A	p.Ala25087Thr	Non-truncating - missense	Van Waning et al.	1	2.47e-05	4.79e-05	N/A	N/A	N/A	N/A
TTN	c.77789A>C	p.Lys25930Thr	Non-truncating - missense	LMM	1	-	-	N/A	N/A	N/A	N/A
TTN	c.77894T>C	p.Ile25965Thr	Non-truncating - missense	Van Waning et al.	1	-	-	N/A	N/A	N/A	N/A
TTN	c.80323G>A	p.Val26775Met	Non-truncating - missense	LMM	1	1.34e-06	3e-06	N/A	N/A	N/A	N/A
TTN	c.80542G>C	p.Glu26848Gln	Non-truncating - missense	LMM	1	-	-	N/A	N/A	N/A	N/A
TTN	c.81565C>G	p.Leu27189Val	Non-truncating - missense	LMM	1	4.77e-06	8.81e-05	N/A	N/A	N/A	N/A
TTN	c.82001T>C	p.Leu27334Pro	Non-truncating - missense	Van Waning et al.	1	-	-	N/A	N/A	N/A	N/A
TTN	c.82616C>G	p.Ser27539Cys	Non-truncating - missense	LMM	1	3.21e-06	5.22e-05	N/A	N/A	N/A	N/A
TTN	c.84353G>T	p.Arg28118Leu	Non-truncating - missense	Van Waning et al.	1	7.9e-06	1.7e-05	N/A	N/A	N/A	N/A
TTN	c.84652G>A	p.Gly28218Ser	Non-truncating - missense	Van Waning et al.	1	2.13e-05	3.45e-05	N/A	N/A	N/A	N/A
TTN	c.85649T>A	p.Val28550Asp	Non-truncating - missense	LMM	1	3.22e-06	5.23e-05	N/A	N/A	N/A	N/A
TTN	c.85979T>C	p.Ile28660Thr	Non-truncating - missense	LMM	1	7.89e-06	2.6e-05	N/A	N/A	N/A	N/A
TTN	c.8641A>G	p.Thr2881Ala	Non-truncating - missense	Van Waning et al.	1	3.18e-06	2.6e-05	N/A	N/A	N/A	N/A
TTN	c.86887T>C	p.Trp28963Arg	Non-truncating - missense	Richard et al.	1	-	-	N/A	N/A	N/A	N/A
TTN	c.87041G>A	p.Arg29014Gln	Non-truncating - missense	Van Waning et al.	1	4.77e-06	7.09e-06	N/A	N/A	N/A	N/A
TTN	c.87842G>A	p.Ser29281Asn	Non-truncating - missense	Florence	1	-	-	N/A	N/A	N/A	N/A
TTN	c.88037A>T	p.Asp29346Val	Non-truncating - missense	Van Waning et al.	1	2.14e-05	4.81e-05	N/A	N/A	N/A	N/A
TTN	c.88297G>C	p.Asp29433His	Non-truncating - missense	LMM	1	0	3e-06	N/A	N/A	N/A	N/A
TTN	c.88743G>T	p.Trp29581Cys	Non-truncating - missense	Florence	1	-	-	N/A	N/A	N/A	N/A
TTN	c.89357C>T	p.Thr29786Ile	Non-truncating - missense	LMM	1	1.27e-05	5.71e-05	N/A	N/A	N/A	N/A
TTN	c.89515A>G	p.Ile29839Val	Non-truncating - missense	LMM	1	1.33e-05	5.8e-05	N/A	N/A	N/A	N/A
TTN	c.90103C>T	p.Arg30035Cys	Non-truncating - missense	LMM	1	1.34e-06	1.94e-05	N/A	N/A	N/A	N/A
TTN	c.90594T>A	p.His30198Gln	Non-truncating - missense	Richard et al.	1	0	-	N/A	N/A	N/A	N/A
TTN	c.90950T>C	p.Val30317Ala	Non-truncating - missense	LMM	1	9.67e-06	3.9e-05	N/A	N/A	N/A	N/A
TTN	c.9151C>T	p.Leu3051Phe	Non-truncating - missense	Florence	1	-	-	N/A	N/A	N/A	N/A
TTN	c.91885T>C	p.Phe30629Leu	Non-truncating - missense	Florence	1	0	-	N/A	N/A	N/A	N/A
TTN	c.92267T>C	p.Leu30756Pro	Non-truncating - missense	Van Waning et al.	1	-	-	N/A	N/A	N/A	N/A
TTN	c.9226A>G	p.Met3076Val	Non-truncating - missense	Van Waning et al.	1	0	3e-06	N/A	N/A	N/A	N/A
TTN	c.92333C>G	p.Thr30778Arg	Non-truncating - missense	LMM	1	5.24e-05	8.86e-05	N/A	N/A	N/A	N/A
TTN	c.92451G>T	p.Glu30817Asp	Non-truncating - missense	Van Waning et al.	1	1.27e-05	2.31e-05	N/A	N/A	N/A	N/A
TTN	c.92498C>T	p.Thr30833Ile	Non-truncating - missense	LMM	1	0	2e-06	N/A	N/A	N/A	N/A
TTN	c.93724C>T	p.Arg31242Cys	Non-truncating - missense	Florence	1	1.58e-05	2.88e-05	N/A	N/A	N/A	N/A
TTN	c.95410T>C	p.Ser31804Pro	Non-truncating - missense	Richard et al.	1	0	-	N/A	N/A	N/A	N/A
TTN	c.95497T>A	p.Ser31833Thr	Non-truncating - missense	Florence	1	4.76e-06	1.13e-05	N/A	N/A	N/A	N/A
TTN	c.96140C>T	p.Thr32047Met	Non-truncating - missense	LMM	1	2.13e-05	2.6e-05	N/A	N/A	N/A	N/A
TTN	c.96449G>C	p.Arg32150Thr	Non-truncating - missense	Van Waning et al.	1	-	-	N/A	N/A	N/A	N/A
TTN	c.96544G>A	p.Glu32182Lys	Non-truncating - missense	Van Waning et al.	1	-	-	N/A	N/A	N/A	N/A
TTN	c.9674A>G	p.Asn3225Ser	Non-truncating - missense	LMM	1	2.11e-05	4.74e-05	N/A	N/A	N/A	N/A
TTN	c.97472T>C	p.Ile32491Thr	Non-truncating - missense	Florence	1	1.61e-05	5.77e-05	N/A	N/A	N/A	N/A
TTN	c.97604T>C	p.Ile32535Thr	Non-truncating - missense	Van Waning et al.	1	-	-	N/A	N/A	N/A	N/A
TTN	c.98021G>A	p.Arg32674His	Non-truncating - missense	Richard et al.	1	1.8e-05	4.52e-05	N/A	N/A	N/A	N/A
TTN	c.99779A>T	p.Gln33260Leu	Non-truncating - missense	Van Waning et al.	1	-	-	N/A	N/A	N/A	N/A
TTN	c.99940C>T	p.Pro33314Ser	Non-truncating - missense	LMM	1	9.68e-06	5.72e-05	N/A	N/A	N/A	N/A
TTN	c.48313-1G>A	-	Truncating - essential splice site	Van Waning et al.	1	-	-	-	-	-	-
TTN	c.49648+2delT	-	Truncating - essential splice site	LMM	1	4.83e-06	7.19e-06	179411	Pathogenic	criteria_provided,_multiple_submitters,_no_conflicts	Primary_dilated_cardiomyopathy|Limb-girdle_muscular_dystrophy,_type_2J|Dilated_cardiomyopathy_1G|not_provided
TTN	c.56647+1G>A	-	Truncating - essential splice site	LMM	1	-	-	47113	Likely_pathogenic	criteria_provided,_single_submitter	Primary_dilated_cardiomyopathy
TTN	c.68224+1G>A	-	Truncating - essential splice site	Florence	1	0	-	-	-	-	-
TTN	c.97192+1delG	-	Truncating - essential splice site	Miszalski-Jamka et al.	1	-	-	-	-	-	-
TTN	c.102959_102962dupTCAA	p.Ser34322GlnfsX7	Truncating - frameshift	Richard et al.	1	-	-	-	-	-	-
TTN	c.103895_103898delTGAG	p.Val34632AspfsX39	Truncating - frameshift	Miszalski-Jamka et al.	1	-	-	-	-	-	-
TTN	c.104421_104425del5	p.Arg34807fsX8	Truncating - frameshift	Van Waning et al.	1	-	-	-	-	-	-
TTN	c.42371_42390delCTGAGGTGGAGGGCAAGAAG	p.Ala14124AspfsX19	Truncating - frameshift	Miszalski-Jamka et al.	1	-	-	-	-	-	-
TTN	c.51444delT	p.Asp17149IlefsX4	Truncating - frameshift	Miszalski-Jamka et al.	1	-	-	-	-	-	-
TTN	c.59205delG	p.Glu19735AspfsX24	Truncating - frameshift	LMM	1	-	-	47147	Pathogenic/Likely_pathogenic	criteria_provided,_multiple_submitters,_no_conflicts	Primary_dilated_cardiomyopathy|Limb-girdle_muscular_dystrophy,_type_2J|Dilated_cardiomyopathy_1G|not_provided
TTN	c.69192dupC	p.Glu23066GlyfsX8	Truncating - frameshift	Van Waning et al.	2	-	-	-	-	-	-
TTN	c.77254_77255delAA	p.Lys25752fsX18	Truncating - frameshift	Van Waning et al.	1	-	-	-	-	-	-
TTN	c.78593_78594del	p.Lys26198IlefsX16	Truncating - frameshift	Van Waning et al.	1	-	-	-	-	-	-
TTN	c.7967delG	p.Gly2656AlafsX6	Truncating - frameshift	Van Waning et al.	1	-	-	-	-	-	-
TTN	c.79827delT	p.Ala26610ProfsX34	Truncating - frameshift	LMM	1	-	-	47381	Uncertain_significance	criteria_provided,_single_submitter	not_specified
TTN	c.80514delA	p.Val26839fsX5	Truncating - frameshift	Van Waning et al.	1	-	-	-	-	-	-
TTN	c.82309_82312dup4	p.Asn27438fsX2	Truncating - frameshift	Van Waning et al.	1	-	-	-	-	-	-
TTN	c.87647delA	p.Asn29216fs	Truncating - frameshift	Richard et al.	1	-	-	-	-	-	-
TTN	c.89165delC	p.Pro29722fs	Truncating - frameshift	Van Waning et al.	1	-	-	-	-	-	-
TTN	c.98299_98300del	p.Arg32767fs	Truncating - frameshift	Richard et al.	1	-	-	47599	Pathogenic/Likely_pathogenic	criteria_provided,_multiple_submitters,_no_conflicts	Primary_dilated_cardiomyopathy|Limb-girdle_muscular_dystrophy,_type_2J|Dilated_cardiomyopathy_1G|Cardiovascular_phenotype|not_provided
TTN	c.98299delA	p.Arg32767fs	Truncating - frameshift	Richard et al.	1	0	-	-	-	-	-
TTN	c.98994delA	p.Lys32998AsnfsX63	Truncating - frameshift	LMM	1	0	-	178913	Pathogenic/Likely_pathogenic	criteria_provided,_multiple_submitters,_no_conflicts	Primary_dilated_cardiomyopathy|Limb-girdle_muscular_dystrophy,_type_2J|Dilated_cardiomyopathy_1G|not_provided
TTN	c.12316C>T	p.Gln4106X	Truncating - nonsense	Florence	1	-	-	535052	Uncertain_significance	criteria_provided,_single_submitter	Limb-girdle_muscular_dystrophy,_type_2J|Dilated_cardiomyopathy_1G
TTN	c.44272C>T	p.Arg14758X	Truncating - nonsense	LMM	1	1.34e-06	1e-06	202367	Conflicting_interpretations_of_pathogenicity	criteria_provided,_conflicting_interpretations	Primary_dilated_cardiomyopathy|Cardiomyopathy|Limb-girdle_muscular_dystrophy,_type_2J|Dilated_cardiomyopathy_1G|not_provided
TTN	c.4459G>T	p.Glu1487X	Truncating - nonsense	Van Waning et al.	1	-	-	-	-	-	-
TTN	c.4583G>A	p.Trp1528X	Truncating - nonsense	Van Waning et al.	1	-	-	-	-	-	-
TTN	c.47352T>G	p.Tyr15784X	Truncating - nonsense	Van Waning et al.	1	-	-	-	-	-	-
TTN	c.48283C>T	p.Arg16095X	Truncating - nonsense	Richard et al.	1	0	3e-06	202371	Pathogenic/Likely_pathogenic	criteria_provided,_multiple_submitters,_no_conflicts	Limb-girdle_muscular_dystrophy,_type_2J|Dilated_cardiomyopathy_1G|Cardiovascular_phenotype|not_provided
TTN	c.49171C>T	p.Arg16391X	Truncating - nonsense	Richard et al.	1	-	-	636978	Likely_pathogenic	criteria_provided,_single_submitter	not_provided
TTN	c.53656_53663del8	p.Pro17886X	Truncating - nonsense	Van Waning et al.	1	-	-	-	-	-	-
TTN	c.54636T>G	p.Tyr18212X	Truncating - nonsense	LMM	1	-	-	47092	Likely_pathogenic	no_assertion_criteria_provided	Primary_dilated_cardiomyopathy
TTN	c.57769C>T	p.Arg19257X	Truncating - nonsense	Miszalski-Jamka et al.	1	0	-	202392	Likely_pathogenic	criteria_provided,_multiple_submitters,_no_conflicts	not_specified|Cardiovascular_phenotype|not_provided
TTN	c.58870C>T	p.Arg19624X	Truncating - nonsense	Richard et al.	1	-	-	466646	Likely_pathogenic	criteria_provided,_single_submitter	Limb-girdle_muscular_dystrophy,_type_2J|Dilated_cardiomyopathy_1G
TTN	c.61876C>T	p.Arg20626X	Truncating - nonsense	Miszalski-Jamka et al.	1	4.98e-05	1e-06	47175	Pathogenic/Likely_pathogenic	criteria_provided,_multiple_submitters,_no_conflicts	Primary_dilated_cardiomyopathy|Cardiomyopathy|Limb-girdle_muscular_dystrophy,_type_2J|Dilated_cardiomyopathy_1G|not_provided
TTN	c.64100_64101insTTGA	p.Asp21368X	Truncating - nonsense	Richard et al.	1	-	-	-	-	-	-
TTN	c.64810C>T	p.Arg21604X	Truncating - nonsense	Miszalski-Jamka et al.	1	0	-	-	-	-	-
TTN	c.66884G>A	p.Trp22295X	Truncating - nonsense	Richard et al.	1	-	-	-	-	-	-
TTN	c.71602C>T	p.Arg23868X	Truncating - nonsense	Van Waning et al.	1	0	-	47301	Pathogenic/Likely_pathogenic	criteria_provided,_multiple_submitters,_no_conflicts	Primary_dilated_cardiomyopathy|Cardiomyopathy|Familial_dilated_cardiomyopathy|Limb-girdle_muscular_dystrophy,_type_2J|Dilated_cardiomyopathy_1G|not_provided
TTN	c.74666dupA	p.Tyr24889X	Truncating - nonsense	Van Waning et al.	1	-	-	-	-	-	-
TTN	c.82525C>T	p.Arg27509X	Truncating - nonsense	LMM	1	-	-	667023	Likely_pathogenic	criteria_provided,_single_submitter	Primary_dilated_cardiomyopathy
TTN	c.82773G>A	p.Trp27591X	Truncating - nonsense	LMM	1	-	-	180014	Likely_pathogenic	criteria_provided,_single_submitter	Primary_dilated_cardiomyopathy
TTN	c.85768C>T	p.Arg28590X	Truncating - nonsense	Richard et al.	1	-	-	488732	Likely_pathogenic	criteria_provided,_single_submitter	not_provided
TTN	c.8853C>A	p.Tyr2951X	Truncating - nonsense	Van Waning et al.	1	-	-	-	-	-	-
TTN	c.91114C>T	p.Gln30372X	Truncating - nonsense	Miszalski-Jamka et al.	1	-	-	-	-	-	-
TTN	c.94816C>T	p.Arg31606X	Truncating - nonsense	Van Waning et al.	1	-	-	404748	Likely_pathogenic	criteria_provided,_single_submitter	Limb-girdle_muscular_dystrophy,_type_2J|Dilated_cardiomyopathy_1G
TTR	c.386C>T	p.Ala129Val	Non-truncating - missense	Miszalski-Jamka et al.	1	4.72e-06	2.92e-06	N/A	N/A	N/A	N/A
TTR	c.68C>T	p.Thr23Met	Non-truncating - missense	LMM	1	9.58e-06	1.69e-05	N/A	N/A	N/A	N/A
VCL	c.1148G>C	p.Ser383Thr	Non-truncating - missense	Florence	1	-	-	N/A	N/A	N/A	N/A
VCL	c.1223T>C	p.Ile408Thr	Non-truncating - missense	Richard et al.	1	-	-	N/A	N/A	N/A	N/A
VCL	c.1490T>C	p.Ile497Thr	Non-truncating - missense	LMM	1	9.58e-06	8.33e-05	N/A	N/A	N/A	N/A
VCL	c.1534C>T	p.Arg512Cys	Non-truncating - missense	Van Waning et al.	1	2.76e-05	7.54e-05	N/A	N/A	N/A	N/A
VCL	c.1798A>C	p.Ser600Arg	Non-truncating - missense	LMM	1	0	3e-06	N/A	N/A	N/A	N/A
VCL	c.2046A>T	p.Leu682Phe	Non-truncating - missense	Van Waning et al.	1	2.44e-05	4.74e-05	N/A	N/A	N/A	N/A
VCL	c.20G>T	p.Arg7Leu	Non-truncating - missense	Van Waning et al.	1	1.35e-06	2.99e-06	N/A	N/A	N/A	N/A
VCL	c.2672G>C	p.Gly891Ala	Non-truncating - missense	LMM	1	-	-	N/A	N/A	N/A	N/A
VCL	c.1762C>T	p.Gln588X	Truncating - nonsense	LMM	1	-	-	N/A	N/A	N/A	N/A
VCL	c.3115C>T	p.Gln1039X	Truncating - nonsense	LMM	1	-	-	N/A	N/A	N/A	N/A

## Sheet: Table S3
Supplemental Table 3: Protein regions ('clusters') where rare non-truncating variants are significantly concentrated in LVNC patients, as detected by the unsupervised clustering algorithm presented in Walsh et al, Genome Med, 2019 (PMID 30696458).
Gene	Encoded protein	Cluster(s)	P-value	Window size*	Notes
ACTC1	Actin alpha cardiac muscle 1	94–101 208–212	3.6E-03 1.1E-06	9 residues (2.5% of the protein)	–
HCN4	Potassium/sodium hyperpolarization-activated cyclic nucleotide-gated channel 4	375–482	3.5e-07	112 residues (9.3% of the protein)	#
MYH7	Myosin heavy chain beta	39–415	5e-07	571 residues (29.5% of the protein)	–
TNNT2	Troponin T2, cardiac type	131–200	2.4E-4	75 residues (25.05% of the protein)	–
TTN	Titin	28118–35908	1.2e-06	10347 residues (28.75% of the protein)	§
Notes: * Optimal size of the sliding window detected by the algorithm, balancing sensitivity and specificity. # The region 385-482 approximately corresponds to the HCN4 transmembrane region 267-517, and plausibly reflects the higher concentration of variants in this region of the ion channel. Due to the relatively low number of variants in the analysed cohorts, exact cluster boundaries depend als…

## Sheet: Table S4
Supplemental Table 4: For the genes/variant classes enriched in LVNC, we compared rare variant frequencies and enrichment over gnomAD population controls in dilated cardiomyopathy (DCM) and hypertrophic cardiomyopathy (HCM) cohorts described here. OMGL/LMM indicates data from clinical genetics cohorts from the Oxford Molecular Genetics Laboratory (UK) and the Laboratory of Molecular Medicine (Bos…
Gene	Variant Class	gnomAD frequency	DCM source	DCM cases	DCM frequency	HCM source	HCM cases	HCM frequency
ACTC1	Non-truncating	0.00058	OMGL/LMM	1103	0.00362647	OMGL/LMM	4185	0.00525687
ACTN2	Truncating	0.0001	OMGL/LMM	895	0	OMGL/LMM	1439	0.000694927
HCN4 (transmembrane)	Non-truncating	0.00103	Royal Brompton	863	0.00116	Royal Brompton	396	0
MYBPC3	Non-truncating	0.01539	OMGL/LMM	1161	0.0223945	OMGL/LMM	6179	0.100178
MYBPC3	Truncating	0.00077	OMGL/LMM	1161	0	OMGL/LMM	6179	0.0916006
MYH7	Non-truncating	0.01403	OMGL/LMM	1315	0.051711	OMGL/LMM	6112	0.139562
MYH7	Truncating	0.00078	OMGL/LMM	1315	0.000760456	OMGL/LMM	6112	0.000818063
PRDM16	Truncating	6e-05	Royal Brompton	863	0.00116	Royal Brompton	685	0
RBM20 (hotspot)	Non-truncating	1e-05	Royal Brompton	863	0.00348	Royal Brompton	685	0
RBM20	Truncating	0.00024	Royal Brompton	863	0.00232	Royal Brompton	685	0
TNNT2	Non-truncating	0.00182	OMGL/LMM	1254	0.0279107	OMGL/LMM	6103	0.0170408
TPM1	Non-truncating	0.00084	OMGL/LMM	1111	0.0171017	OMGL/LMM	4447	0.0143917
TTN	Truncating	0.00483	OMGL/LMM	460	0.134783	Royal Brompton	685	0.00146

## Sheet: Table S5
Supplemental Table 5: Results for rare variant burden testing in LVNC cases versus gnomAD exomes (v2.1) population controls. Data for truncating and non-truncating variants in 70 genes are shown, as well non-truncating variants within and without the HCN4 transmembrane region and the RBM20 pathogenic hotspot and structural variants (exon deletions) in RYR (compared to the gnomAD structural varian…
Gene	VarClass	gnomAD (variants/samples)	gnomAD_freq	LVNC (variants/samples)	LVNC_freq	LVNC_excess	p-value
ABCC9	Non-Truncating	791/125202	0.00632	5/542	0.00923	0.00291	0.261
ABCC9	Truncating	134/125202	0.00107	0/542	0	-0.00107	1
ACTC1	Non-Truncating	73/125274	0.00058	16/760	0.02105	0.02047	3.1e-19
ACTC1	Truncating	9/125274	7e-05	0/760	0	-7e-05	1
ACTN2	Non-Truncating	972/125085	0.00777	4/611	0.00655	-0.00122	0.699
ACTN2	Truncating	13/125085	0.0001	4/611	0.00655	0.00645	1.3e-06
ANKRD1	Non-Truncating	295/125209	0.00236	0/537	0	-0.00236	1
ANKRD1	Truncating	70/125209	0.00056	0/537	0	-0.00056	1
BAG3	Non-Truncating	778/124385	0.00625	2/519	0.00385	-0.0024	0.836
BAG3	Truncating	8/124385	6e-05	0/519	0	-6e-05	1
CALR3	Non-Truncating	403/124716	0.00323	1/339	0.00295	-0.00028	0.667
CALR3	Truncating	63/124716	0.00051	0/339	0	-0.00051	1
CASQ2	Non-Truncating	503/125287	0.00401	0/435	0	-0.00401	1
CASQ2	Truncating	42/125287	0.00034	0/435	0	-0.00034	1
CAV3	Non-Truncating	107/125513	0.00085	0/537	0	-0.00085	1
CAV3	Truncating	16/125513	0.00013	0/537	0	-0.00013	1
CRYAB	Non-Truncating	152/122790	0.00124	0/446	0	-0.00124	1
CRYAB	Truncating	15/122790	0.00012	0/446	0	-0.00012	1
CSRP3	Non-Truncating	281/125641	0.00224	0/651	0	-0.00224	1
CSRP3	Truncating	43/125641	0.00034	0/651	0	-0.00034	1
DES	Non-Truncating	395/113386	0.00348	7/636	0.01101	0.00753	0.0079
DES	Truncating	28/113386	0.00025	0/636	0	-0.00025	1
DMD	Non-Truncating	2719/124332	0.02187	3/252	0.0119	-0.00997	0.915
DMD	Truncating	30/124332	0.00024	0/252	0	-0.00024	1
DSC2	Non-Truncating	924/124677	0.00741	7/541	0.01294	0.00553	0.112
DSC2	Truncating	51/124677	0.00041	1/541	0.00185	0.00144	0.202
DSG2	Non-Truncating	1036/124244	0.00834	3/451	0.00665	-0.00169	0.726
DSG2	Truncating	87/124244	0.0007	0/451	0	-0.0007	1
DSP	Non-Truncating	3118/124720	0.025	13/541	0.02403	-0.00097	0.595
DSP	Truncating	114/124720	0.00091	4/541	0.00739	0.00648	0.0018
DTNA	Non-Truncating	471/125499	0.00375	2/452	0.00442	0.00067	0.507
DTNA	Truncating	17/125499	0.00014	0/452	0	-0.00014	1
EMD	Non-Truncating	237/122690	0.00193	1/622	0.00161	-0.00032	0.7
EMD	Truncating	0/122690	0	0/622	0	0	1
EYA4	Non-Truncating	477/125541	0.0038	1/284	0.00352	-0.00028	0.661
EYA4	Truncating	14/125541	0.00011	0/284	0	-0.00011	1
FHL1	Non-Truncating	155/125357	0.00124	0/296	0	-0.00124	1
FHL1	Truncating	1/125357	1e-05	0/296	0	-1e-05	1
FKTN	Non-Truncating	498/125483	0.00397	1/173	0.00578	0.00181	0.498
FKTN	Truncating	60/125483	0.00048	1/173	0.00578	0.0053	0.081
GATAD1	Non-Truncating	128/112906	0.00113	0/285	0	-0.00113	1
GATAD1	Truncating	9/112906	8e-05	0/285	0	-8e-05	1
GLA	Non-Truncating	135/125413	0.00108	0/583	0	-0.00108	1
GLA	Truncating	1/125413	1e-05	0/583	0	-1e-05	1
HCN4	Non-Truncating	1108/103942	0.01066	8/214	0.03738	0.02672	0.0023
HCN4	Truncating	57/103942	0.00055	0/214	0	-0.00055	1
HCN4-Non-Transmembrane	Non-Truncating	1001/103942	0.00963	1/214	0.00467	-0.00496	0.874
HCN4-Transmembrane	Non-Truncating	107/103942	0.00103	7/214	0.03271	0.03168	4.8e-09
ILK	Non-Truncating	484/125441	0.00386	0/209	0	-0.00386	1
ILK	Truncating	59/125441	0.00047	0/209	0	-0.00047	1
JPH2	Non-Truncating	627/105565	0.00594	2/459	0.00436	-0.00158	0.757
JPH2	Truncating	29/105565	0.00027	0/459	0	-0.00027	1
JUP	Non-Truncating	1083/123549	0.00877	2/541	0.0037	-0.00507	0.95
JUP	Truncating	17/123549	0.00014	0/541	0	-0.00014	1
KCNE1	Non-Truncating	261/125662	0.00208	0/217	0	-0.00208	1
KCNE1	Truncating	8/125662	6e-05	0/217	0	-6e-05	1
KRAS	Non-Truncating	48/125218	0.00038	0/217	0	-0.00038	1
KRAS	Truncating	3/125218	2e-05	0/217	0	-2e-05	1
LAMA4	Non-Truncating	2027/125080	0.01621	6/423	0.01418	-0.00203	0.682
LAMA4	Truncating	124/125080	0.00099	2/423	0.00473	0.00374	0.068
LAMP2	Non-Truncating	235/124866	0.00188	0/591	0	-0.00188	1
LAMP2	Truncating	4/124866	3e-05	1/591	0.00169	0.00166	0.023
LDB3	Non-Truncating	1099/123758	0.00888	15/689	0.02177	0.01289	0.0017
LDB3	Truncating	45/123758	0.00036	1/689	0.00145	0.00109	0.225
LMNA	Non-Truncating	637/119908	0.00531	4/704	0.00568	0.00037	0.515
LMNA	Truncating	7/119908	6e-05	1/704	0.00142	0.00136	0.046
MIB1	Non-Truncating	596/123774	0.00482	0/244	0	-0.00482	1
MIB1	Truncating	428/123774	0.00346	3/244	0.0123	0.00884	0.054
MYBPC3	Non-Truncating	1780/115675	0.01539	26/805	0.0323	0.01691	0.00046
MYBPC3	Truncating	89/115675	0.00077	17/805	0.02112	0.02035	1.7e-18
MYH6	Non-Truncating	2571/124987	0.02057	15/541	0.02773	0.00716	0.154
MYH6	Truncating	164/124987	0.00131	1/541	0.00185	0.00054	0.51
MYH7	Non-Truncating	1754/124979	0.01403	97/820	0.11829	0.10426	7.7e-56
MYH7	Truncating	97/124979	0.00078	17/820	0.02073	0.01995	2.4e-18
MYL2	Non-Truncating	190/125297	0.00152	4/679	0.00589	0.00437	0.021
MYL2	Truncating	49/125297	0.00039	1/679	0.00147	0.00108	0.237
MYL3	Non-Truncating	200/125564	0.00159	1/669	0.00149	-0.0001	0.657
MYL3	Truncating	13/125564	0.0001	1/669	0.00149	0.00139	0.072
MYLK2	Non-Truncating	657/123282	0.00533	4/382	0.01047	0.00514	0.15
MYLK2	Truncating	26/123282	0.00021	1/382	0.00262	0.00241	0.08
MYOZ2	Non-Truncating	212/125582	0.00169	2/553	0.00362	0.00193	0.241
MYOZ2	Truncating	30/125582	0.00024	0/553	0	-0.00024	1
MYPN	Non-Truncating	1455/125514	0.01159	9/462	0.01948	0.00789	0.093
MYPN	Truncating	54/125514	0.00043	0/462	0	-0.00043	1
NEBL	Non-Truncating	1248/125095	0.00998	4/278	0.01439	0.00441	0.302
NEBL	Truncating	201/125095	0.00161	0/278	0	-0.00161	1
NEXN	Non-Truncating	795/124237	0.0064	7/533	0.01313	0.00673	0.059
NEXN	Truncating	90/124237	0.00072	3/533	0.00563	0.00491	0.0076
PDLIM3	Non-Truncating	419/124922	0.00335	2/253	0.00791	0.00456	0.209
PDLIM3	Truncating	40/124922	0.00032	0/253	0	-0.00032	1
PKP2	Non-Truncating	1178/123132	0.00957	8/541	0.01479	0.00522	0.152
PKP2	Truncating	101/123132	0.00082	1/541	0.00185	0.00103	0.361
PLN	Non-Truncating	45/125569	0.00036	2/672	0.00298	0.00262	0.026
PLN	Truncating	7/125569	6e-05	0/672	0	-6e-05	1
PRDM16	Non-Truncating	1900/120147	0.01581	6/444	0.01351	-0.0023	0.704
PRDM16	Truncating	7/120147	6e-05	6/444	0.01351	0.01345	4e-12
PRKAG2	Non-Truncating	501/123037	0.00407	1/557	0.0018	-0.00227	0.897
PRKAG2	Truncating	13/123037	0.00011	0/557	0	-0.00011	1
PSEN1	Non-Truncating	279/125620	0.00222	0/212	0	-0.00222	1
PSEN1	Truncating	18/125620	0.00014	0/212	0	-0.00014	1
PTPN11	Non-Truncating	348/125435	0.00277	0/257	0	-0.00277	1
PTPN11	Truncating	2/125435	2e-05	0/257	0	-2e-05	1
RAF1	Non-Truncating	410/125688	0.00326	1/257	0.00389	0.00063	0.569
RAF1	Truncating	12/125688	0.0001	0/257	0	-0.0001	1
RBM20	Non-Truncating	887/76260	0.01163	8/546	0.01465	0.00302	0.306
RBM20	Truncating	18/76260	0.00024	3/546	0.00549	0.00525	0.00043
RBM20-Hotspot	Non-Truncating	1/76260	1e-05	3/546	0.00549	0.00548	1.4e-06
RBM20-Non-Hotspot	Non-Truncating	886/76260	0.01162	5/546	0.00916	-0.00246	0.76
RYR2	Non-Truncating	3614/120707	0.02994	19/429	0.04429	0.01435	0.061
RYR2	Truncating	79/120707	0.00065	0/429	0	-0.00065	1
RYR2	Exon_deletion	0/10738	0	5/429	0.01166	0.01166	8.2e-08
SCN5A	Non-Truncating	2190/122325	0.0179	9/541	0.01664	-0.00126	0.633
SCN5A	Truncating	70/122325	0.00057	1/541	0.00185	0.00128	0.269
SDHA	Non-Truncating	697/123278	0.00565	1/217	0.00461	-0.00104	0.708
SDHA	Truncating	50/123278	0.00041	0/217	0	-0.00041	1
SGCD	Non-Truncating	264/119705	0.00221	1/507	0.00197	-0.00024	0.674
SGCD	Truncating	20/119705	0.00017	0/507	0	-0.00017	1
SOS1	Non-Truncating	827/125054	0.00661	0/217	0	-0.00661	1
SOS1	Truncating	10/125054	8e-05	0/217	0	-8e-05	1
TAZ	Non-Truncating	96/122726	0.00078	4/696	0.00575	0.00497	0.0026
TAZ	Truncating	3/122726	2e-05	1/696	0.00144	0.00142	0.022
TBX20	Non-Truncating	351/122892	0.00286	0/184	0	-0.00286	1
TBX20	Truncating	4/122892	3e-05	1/184	0.00543	0.0054	0.0075
TCAP	Non-Truncating	256/123027	0.00208	1/590	0.00169	-0.00039	0.708
TCAP	Truncating	15/123027	0.00012	0/590	0	-0.00012	1
TGFB3	Non-Truncating	304/125691	0.00242	1/217	0.00461	0.00219	0.409
TGFB3	Truncating	3/125691	2e-05	0/217	0	-2e-05	1
TMEM43	Non-Truncating	623/125444	0.00497	4/479	0.00835	0.00338	0.218
TMEM43	Truncating	56/125444	0.00045	0/479	0	-0.00045	1
TMPO	Non-Truncating	781/123115	0.00634	4/270	0.01481	0.00847	0.095
TMPO	Truncating	76/123115	0.00062	0/270	0	-0.00062	1
TNNC1	Non-Truncating	76/125118	0.00061	3/590	0.00508	0.00447	0.0062
TNNC1	Truncating	8/125118	6e-05	0/590	0	-6e-05	1
TNNI3	Non-Truncating	194/119927	0.00162	4/699	0.00572	0.0041	0.029
TNNI3	Truncating	40/119927	0.00033	0/699	0	-0.00033	1
TNNT2	Non-Truncating	227/124805	0.00182	13/741	0.01754	0.01572	2.8e-09
TNNT2	Truncating	35/124805	0.00028	2/741	0.0027	0.00242	0.02
TPM1	Non-Truncating	105/124430	0.00084	6/702	0.00855	0.00771	4.2e-05
TPM1	Truncating	15/124430	0.00012	0/702	0	-0.00012	1
TTN	Non-Truncating	28774/122054	0.23575	110/426	0.25822	0.02247	0.151
TTN	Truncating	590/122054	0.00483	47/516	0.09109	0.08626	1.2e-42
TTR	Non-Truncating	155/125681	0.00123	2/502	0.00398	0.00275	0.13
TTR	Truncating	10/125681	8e-05	0/502	0	-8e-05	1
VCL	Non-Truncating	968/124671	0.00776	8/592	0.01351	0.00575	0.095
VCL	Truncating	50/124671	0.0004	2/592	0.00338	0.00298	0.025

## Sheet: Table S6
Supplemental Table 6: Assessment of enrichment of rare variants is LVNC-associated variant classes in either adult probands (≥ 18 years) or children (<18 years), by means of two-sided binomial exact tests performed with the R function binom.test(). Analysis is based on cases in the LMM cohort (95 adults and 138 children) and the Dutch cohort (275 adults and 52 children). Note, in the Dutch cohort…
Gene	VariantClass	Adults	Children	p value
ACTC1	Non-Truncating	1	6	0.007573
ACTN2	Truncating	3	0	0.5557
HCN4-Transmembrane	Non-Truncating	2	0	0.5517
MYBPC3	Non-Truncating	6	5	0.5256
MYBPC3	Truncating	9	6	0.5965
MYH7	Non-Truncating	38	28	0.1535
MYH7	Truncating	4	7	0.05296
PRDM16	Truncating	3	1	1
RBM20-Hotspot	Non-Truncating	1	0	1
RBM20	Truncating	1	0	1
RYR2	Exon_deletion	3	1	1
TNNT2	Non-Truncating	4	1	0.668
TPM1	Non-Truncating	2	0	0.5517
TTN	Truncating	24	3	0.01309

## Sheet: Table S7
Supplemental Table 7: Frequencies of rare variants in each of the constituent LVNC cohorts for the variants classes significantly enriched in LVNC compared to gnomAD exomes population controls.
Gene	VariantClass	Van Waning et al.	Miszalski-Jamka et al.	Klaassen et al.	Richard et al.	Florence	LMM	Total
ACTC1	Non-Truncating	0.80% (2/249)	2.22% (2/90)	3.17% (2/63)	3.16% (3/95)	3.13% (1/32)	2.60% (6/231)	2.11% (16/760)
ACTN2	Truncating	1.40% (3/214)	0.00% (0/90)	-	0.00% (0/95)	3.13% (1/32)	0.00% (0/180)	0.65% (4/611)
HCN4-Transmembrane	Non-Truncating	8.33% (2/24)	0.00% (0/90)	-	5.26% (5/95)	0.00% (0/5)	-	3.27% (7/214)
MYBPC3	Non-Truncating	4.42% (13/294)	2.22% (2/90)	1.59% (1/63)	3.16% (3/95)	3.13% (1/32)	2.60% (6/231)	3.23% (26/805)
MYBPC3	Truncating	4.42% (13/294)	1.11% (1/90)	1.59% (1/63)	0.00% (0/95)	0.00% (0/32)	0.87% (2/231)	2.11% (17/805)
MYH7	Non-Truncating	15.86% (49/309)	4.44% (4/90)	7.94% (5/63)	6.32% (6/95)	9.38% (3/32)	12.99% (30/231)	11.83% (97/820)
MYH7	Truncating	1.94% (6/309)	2.22% (2/90)	3.17% (2/63)	1.05% (1/95)	3.13% (1/32)	2.16% (5/231)	2.07% (17/820)
PRDM16	Truncating	2.48% (3/121)	0.00% (0/90)	2.15% (2/93)	0.00% (0/95)	0.00% (0/5)	2.50% (1/40)	1.35% (6/444)
RBM20	Truncating	0.49% (1/206)	2.22% (2/90)	-	0.00% (0/95)	0.00% (0/32)	0.00% (0/123)	0.55% (3/546)
RBM20-Hotspot	Non-Truncating	0.49% (1/206)	1.11% (1/90)	-	1.05% (1/95)	0.00% (0/32)	0.00% (0/123)	0.55% (3/546)
RYR2	Structural variants	2.13% (2/94)	0.00% (0/94)	-	1.05% (1/95)	0.00% (0/32)	1.69% (2/118)	1.17% (5/429)
TNNT2	Non-Truncating	1.77% (5/282)	2.22% (2/90)	1.59% (1/63)	0.00% (0/95)	3.13% (1/32)	2.23% (4/179)	1.75% (13/741)
TPM1	Non-Truncating	0.74% (2/270)	1.11% (1/90)	3.17% (2/63)	1.05% (1/95)	0.00% (0/32)	0.00% (0/152)	0.85% (6/702)
TTN	Truncating	10.23% (18/176)	8.89% (8/90)	-	10.53% (10/95)	6.25% (2/32)	7.32% (9/123)	9.11% (47/516)

## Sheet: Table S8
Supplemental Table 8: Frequency details for the common MYH7 splice region variant, c.732C>T, in the newly described LVNC cohorts of this study and the appropriate gnomAD sub-populations. P values are from a two tailed Fisher's exact test. Ethnicities for the LMM cases are self-declared.
Cohort	LVNC cases	c.732C (GG)	c.732C>T het (GA)	c.732C>T hom (AA)	LVNC MAF	gnomAD sub-population	gnomAD MAF	p-value
LMM (White)	125	94	30	1	0.128	Non-Finnish European	0.161	0.195
LMM (Black or African American)	35	11	11	13	0.529	African	0.547	0.81
Florence	32	20	9	3	0.234	Southern European	0.211	0.65

## Sheet: Table S9
Supplemental Table 9: List of MYH7 truncating variants (described with reference to the ENST00000355349 transcript) detected in 12,447 individuals in UK Biobank (individuals with both exome sequencing and CMR imaging), 912 healthy controls from the UK Digital Heart Project and 400 healthy controls from the Egyptian Collaborative Cardiac Genomics (ECCO-GEN) Project. NC/C refers to the maximum rati…
Source	HGVSc	HGVSp	VariantType	UKBB variant ID	MYH7 variant carrier			Matched non-carrier
					NC/C ratio	YOB	Sex	NC/C ratio	YOB	Sex
UK Biobank	c.733-2A>G	-	essential splice site	14:23431483:T:C	1.54546	1963	M	1.2	1963	M
UK Biobank	c.2566_2573delTTCACACGinsCGCG *	p.Phe856ArgfsTer7	frameshift	14:23424873:I:1;14:23424877:D:5	3.7	1942	M	1.8	1942	M
UK Biobank	c.2841C>A	p.Cys947Ter	nonsense	14:23423988:G:T	2.84211	1949	F	2.2	1949	F
UK Biobank	c.3190G>T	p.Glu1064Ter	nonsense	14:23422235:C:A	2.74546	1942	F	1.6	1942	F
UK Biobank	c.3658G>T	p.Glu1220Ter	nonsense	14:23419913:C:A	2.1282	1962	F	1.1	1962	F
UK Biobank	c.3928C>T	p.Gln1310Ter	nonsense	14:23419221:G:A	1.38605	1942	M	1.4	1942	M
UK Biobank	c.4588C>T	p.Arg1530Ter	nonsense	14:23416924:G:A	2	1950	F	1.7	1950	F
UK Biobank	c.5005G>T	p.Glu1669Ter	nonsense	14:23415781:C:A	2.2413	1949	M	1.3	1949	M
UK Biobank	c.5005G>T	p.Glu1669Ter	nonsense	14:23415781:C:A	1.26731	1965	F	1.5	1965	F
Healthy controls - UK	c.733-2A>G	-	essential splice site	-	5.4	1982	F	1.9	1982	F
Healthy controls - UK	c.3740delA	p.Lys1247ArgfsTer10	frameshift	-	3.4	1976	M	1.5	1976	M
Healthy controls - Egypt	c.2337_2338insGAGGC	p.Arg780GlufsTer4	frameshift	-	3.53788	1995	F	1.8	1995	F

## Sheet: Table S10
Supplemental Table 10: Details of the LVNC cases with rare variants in the genes/variant classes that are enriched in LVNC but not enriched in DCM or HCM – ACTN2 truncating variants, HCN4 missense variants in the transmembrane region, PRDM16 truncating variants and RYR2exon deletions. See table 3 in the manuscript for details LVNC cases with MYH7 truncating variants.
Gene	CDS	Protein	Cohort	Other details of phenotype and pedigree	Other variants detected
ACTN2 truncating	c.586delG	p.Asp196fsX14	Van Waning et al.	History of HCM in family.
	c.574C>T	p.Arg192X	Florence
	c.574C>T	p.Arg192X	Van Waning et al.		SCN5A:c.4299+1delG
	c.909G>A	p.Trp303X	Van Waning et al.	History of LVNC in family.
HCN4 missense	c.1123C>T	p.Arg375Cys	Richard et al.
	c.1231C>G	p.Leu411Val	Richard et al.
	c.1241C>G	p.Ala414Gly	Van Waning et al.	Outcome - AF. History of LVNC in family.
	c.1403C>T	p.Ala468Val	Richard et al.
	c.1438G>T	p.Gly480Cys	Richard et al.	Detected in four members of a family, two with LVNC and bradycardia and two with just bradycardia.
	c.1441T>C	p.Tyr481His	Van Waning et al.	53-year-old patient, first admitted for bradycardia with no structural heart defects. Serious adverse effects at end of follow-up (58 years).	FKTN:p.Tyr371Cys, RBM20:p.Tyr283Glnfs*14
	c.1444G>A	p.Gly482Arg	Richard et al.
PRDM16 truncating	c.56delA	p.Asn19IlefsX114	Van Waning et al.	Outcome - sudden death.
	c.676+1G>A	-	Van Waning et al.	De novo variant. Mild course of disease without severe complications.
	c.1573dupC	p.Arg525ProfsX79	Klaassen et al.	Presented at age 33 years with severe biventricular heart failure with systolic and diastolic dysfunction, secondary pulmonary hypertension, and dilatation of both atria and ventricles.
	c.2104A>T	p.Lys702X	Klaassen et al.	Diagnosed at age 12 years because of arrhythmias and showed mild to moderate left ventricular dysfunction and dilatation in addition to LVNC.
	c.2809_2810dupCC	p.Thr938GlnfsX34	LMM	17 year old female with LVNC, VSD and family history of CHD.	RAF1:c.(?_-26-50)_(1370+72_?)dup
	c.2848C>T	p.Arg950X	Van Waning et al.	History of LVNC in family.
RYR2 exon deletion	c.(?_169)_(273_?)del	Exon 3 deletion	LMM	16 year old male with LVNC.	LDB3:p.Ser189Leu
	c.169-?_c.273+?del?	Exon 3 deletion	Richard et al.	Exon deletion present in father and son, both affected with LVNC.
	c.169-198_273+823del	Exon 3 deletion	Van Waning et al.	CPVT.
	c.(?_49)_(168_?)del	Exon 2 deletion	LMM	64 year old female with clinical history of HCM with LVNC, NSVT, Afib, and repaired ASD.	JPH2:p.Glu632Lys
	c.1827+140_1961+426del	Exon 19 deletion	Van Waning et al.

[truncated: 2 more sheets: Table S11, Table S12]
